# Supplementary material for: Genome sequence of Phormia regina Meigen (Diptera: Calliphoridae): implications for medical, veterinary and forensic research
Source: BMC Genomics. 2016 Oct 28;17:842. doi: 10.1186/s12864-016-3187-z (PMC5084420; doi:10.1186/s12864-016-3187-z)
Supplement: Additional file 1: Table S1. — tBLASTx results of contigs with D. melanogaster’s homologus gene sequences of gustatory receptors, odorant binding proteins, odorant receptors and ionotropic receptors. (XLSX 22 kb) [file 12864_2016_3187_MOESM1_ESM.xlsx]

## Sheet: GRs
D. melanogaster GR	E-value	Accession (E-value)
Gr33a-PA	2.9e-99	PregF_Contig_25154
Gr61a-PA	1.7e-82	PregF_Contig_172534
Gr61a-PC	1.37e-20	PregF_Contig_172534
Gr61a-PB	1.7e-82	PregF_Contig_172534
Gr63a-PB	1.2e-151	PregF_Contig_173364
Gr64d-PA	2.53e-45	PregF_Contig_172237
Gr64d-PC	4.16e-54	PregF_Contig_172237
Gr66a-PB	8e-146	PregF_Contig_173031
Gr89a-PA	2.11e-21	PregF_Contig_23450
Gr5a-PA	4.04e-61	PregF_Contig_172237
Gr98a-PA	1.06e-09	PregF_Contig_9248
Gr97a-PA	1.28e-46	PregF_Contig_3115
Gr97a-PB	1.3e-46	PregF_Contig_3115
Gr94a-PA	5.12e-74	PregF_Contig_3115
Gr93a-PA	6.22e-47	PregF_Contig_189897
Gr68a-PA	4.66e-24	PregF_Contig_175824
Gr59e-PA		not available
Gr59f-PA	7.77e-11	PregF_Contig_31152
Gr59c-PA	1.05e-16	PregF_Contig_188057
Gr59d-PA	6.42e-22	PregF_Contig_188057
Gr58c-PA	4.47e-16	PregF_Contig_48802
Gr58b-PA	9.29e-16	PregF_Contig_184154
Gr58a-PA	2.89e-13	PregF_Contig_41700
Gr57a-PA	6.18e-53	PregF_Contig_84586
Gr47b-PA	2.01e-30	PregF_Contig_173614
Gr47a-PB		not available
Gr43a-PA	3.86e-77	PregF_Contig_188466
Gr43a-PB	5.1e-77	PregF_Contig_188466
Gr43a-PC	5.29e-77	PregF_Contig_188466
Gr39b-PA	1.35e-17	PregF_Contig_4767
Gr32a-PA	9.67e-122	PregF_Contig_175824
Gr28a-PA	2.6e-62	PregF_Contig_50394
Gr23a-PB	2.56e-39	PregF_Contig_173883
Gr23a-PC	7.51e-51	PregF_Contig_173883
Gr22f-PA		not available
Gr21a-PA	3.64e-164	PregF_Contig_176325
Gr21a-PB	3.64e-164	PregF_Contig_176325
Gr93d-PA		not available
Gr93c-PA		not available
Gr93b-PB		not available
Gr92a-PA		not available
Gr85a-PA		not available
Gr77a-PA	1.82e-19	PregF_Contig_173085
Gr64e-PA	1.66e-94	PregF_Contig_172237
Gr64e-PB	1.9e-94	PregF_Contig_172237
Gr64c-PA	1.09e-94	PregF_Contig_172237
Gr64c-PB	1.09e-94	PregF_Contig_172237
Gr64b-PA	4.87e-107	PregF_Contig_172534
Gr64a-PA	7.39e-140	PregF_Contig_172534
Gr59b-PA		not available
Gr59a-PA		not available
Gr36c-PA	3.12e-16	PregF_Contig_188057
Gr36b-PA	3.95e-12	PregF_Contig_188057
Gr36a-PA	8.8e-22	PregF_Contig_188057
Gr28b-PA	1.46e-113	PregF_Contig_180155
Gr28b-PB	1.28e-120	PregF_Contig_180155
Gr28b-PC	1.52e-113	PregF_Contig_180155
Gr28b-PD	2.85e-122	PregF_Contig_180155
Gr28b-PE	5.67e-135	PregF_Contig_180155
Gr22e-PA		not available
Gr22d-PB		not available
Gr22b-PA		not available
Gr22a-PA		not available
Gr10a-PB	1.02e-70	PregF_Contig_5983
Gr98d-PA	2.95e-15	PregF_Contig_15436
Gr98c-PA	2.12e-21	PregF_Contig_15436
Gr98b-PA	4.89e-25	PregF_Contig_15436
Gr64f-PA	1.89e-124	PregF_Contig_172237
Gr9a-PA		not available
Gr39a-PD	1.12e-35	PregF_Contig_187966
Gr39a-PA	9.13e-32	PregF_Contig_187966
Gr39a-PC	1.53e-35	PregF_Contig_187966
Gr39a-PB	9.89e-25	PregF_Contig_187966
Gr22c-PA		not available
Gr2a-PB	3.27e-74	PregF_Contig_173883
Gr2a-PC	3.87e-75	PregF_Contig_173883
Gr8a-PA	1.45e-53	PregF_Contig_21196
Gr10b-PA		not available

## Sheet: OBPs
D. melanogaster OBP	E-value	Accession (E-value)
Obp44a-PA	3.18e-51	PregF_Contig_12459
Obp44a-PB	3.18e-51	PregF_Contig_12459
Obp47b-PA	1.41e-41	PregF_Contig_189265
Obp50e-PA	6.07e-34	PregF_Contig_192567
Obp56a-PA	8.88e-42	PregF_Contig_178071
Obp56d-PA	2.19e-32	PregF_Contig_3237
Obp56d-PB	2.19e-32	PregF_Contig_3237
Obp56e-PA	5.74e-28	PregF_Contig_178071
Obp56e-PB	5.67e-28	PregF_Contig_178071
Obp56h-PA	9.47e-30	PregF_Contig_187923
Obp56h-PB	9.47e-30	PregF_Contig_187923
Obp57c-PA	1.21e-10	PregF_Contig_21607
Obp59a-PB	1.93e-30	PregF_Contig_180067
Obp58c-PA	8.12e-13	PregF_Contig_189265
Obp73a-PB	4.7e-38	PregF_Contig_7574
Obp99a-PA	1.53e-56	PregF_Contig_174714
Obp99a-PB	1.53e-56	PregF_Contig_174714
Obp99c-PA	3.05e-40	PregF_Contig_172500
Obp99d-PA	1.43e-13	PregF_Contig_172106
Obp99b-PA	8.1e-46	PregF_Contig_172106
Obp99b-PB	8.1e-46	PregF_Contig_172106
Obp83g-PA	2.8e-57	PregF_Contig_86894
Obp83ef-PA	8.32e-26	PregF_Contig_28037
Obp83cd-PA	1.02e-63	PregF_Contig_36602
Obp49a-PA	1.35e-17	PregF_Contig_42593
Obp83b-PA	3.92e-53	PregF_Contig_69240
Obp69a-PA	9.15e-14	PregF_Contig_18772
Obp19d-PA	7.08e-13	PregF_Contig_172691
Obp19d-PB	7.08e-13	PregF_Contig_172691
Obp83a-PA	2.29e-56	PregF_Contig_69240
Obp83a-PB	2.29e-56	PregF_Contig_69240
Obp83a-PC	2.7e-56	PregF_Contig_69240
Obp84a-PA	6.42e-21	PregF_Contig_173577
Obp84a-PC	2.13e-20	PregF_Contig_173577
Obp28a-PA	2.66e-29	PregF_Contig_172691
Obp8a-PA	3.81e-08	PregF_Contig_15946
Obp19a-PC	6.12e-43	PregF_Contig_173938
Obp19b-PA	8.51e-18	PregF_Contig_65052
Obp19c-PA	3.76e-12	PregF_Contig_191734
Obp19c-PC	3.76e-12	PregF_Contig_191734

## Sheet: ORs
D. melanogaster OR	E-value	Accession (E-value)
Or30a-PA	1.26e-128	PregF_Contig_40791
Or42a-PA	2.99e-76	PregF_Contig_181406
Or42b-PA	9.66e-93	PregF_Contig_181406
Or45a-PA	9.79e-33	PregF_Contig_188007
Or45b-PA	1.79e-52	PregF_Contig_175520
Or49a-PA	1.08e-41	PregF_Contig_172387
Or56a-PA	7.61e-74	PregF_Contig_31909
Or59b-PA	7.05e-77	PregF_Contig_181406
Or59c-PA	8.14e-65	PregF_Contig_173631
Or63a-PA	2.6e-54	PregF_Contig_13735
Or63a-PB	2.67e-14	PregF_Contig_173661
Or67a-PA	9.33e-62	PregF_Contig_179454
Or67b-PB	2.36e-15	PregF_Contig_189929
Or67c-PA	5.99e-121	PregF_Contig_47599
Or67d-PA	1.05e-63	PregF_Contig_21589
Or71a-PB	8.33e-72	PregF_Contig_182383
Or71a-PD	1.36e-62	PregF_Contig_182383
Or74a-PA	3.03e-85	PregF_Contig_7954
Or83a-PA	1.2e-93	PregF_Contig_85799
Orco-PA	7.16e-125	PregF_Contig_8581
Orco-PB	7.16e-125	PregF_Contig_8581
Or83c-PA	2.33e-34	PregF_Contig_187952
Or85a-PA	7.43e-51	PregF_Contig_181406
Or85b-PA	2.92e-101	PregF_Contig_179679
Or85c-PA	9.09e-96	PregF_Contig_179454
Or85d-PA	9.86e-82	PregF_Contig_179679
Or85f-PA	1.01e-43	PregF_Contig_172387
Or88a-PA	5.44e-20	PregF_Contig_120364
Or92a-PA	9.86e-94	PregF_Contig_47599
Or94a-PA	2.69e-86	PregF_Contig_2122
Or94b-PA	3.07e-89	PregF_Contig_2122
Or98a-PA	1.19e-60	PregF_Contig_181406
Or98b-PA		not available
Or82a-PA	2.35e-38	PregF_Contig_45317
Or69a-PA	1.33e-35	PregF_Contig_179152
Or69a-PB	2.05e-34	PregF_Contig_179152
Or65c-PA	3.4e-07	PregF_Contig_86263
Or65b-PA	3.36e-07	PregF_Contig_86263
Or65a-PA	4.76e-07	PregF_Contig_86263
Or19a-PB	2.23e-51	PregF_Contig_174448
Or19b-PA	2.23e-51	PregF_Contig_174448
Or2a-PA	4.46e-104	PregF_Contig_173425
Or59a-PA	9.39e-54	PregF_Contig_176897
Or47b-PA	5.71e-22	PregF_Contig_86263
Or47a-PA	1.67e-07	PregF_Contig_26121
Or46a-PA	2.24e-67	PregF_Contig_29430
Or46a-PB	6.85e-64	PregF_Contig_29430
Or43a-PA	9.53e-62	PregF_Contig_47786
Or33c-PA	7.5e-54	PregF_Contig_176897
Or33b-PA	1.07e-77	PregF_Contig_176897
Or33a-PA	5.21e-80	PregF_Contig_176897
Or43b-PA	5.4e-52	PregF_Contig_181406
Or24a-PB	1.39e-118	PregF_Contig_175520
Or23a-PA	9.3e-41	PregF_Contig_176897
Or22c-PA	8.87e-38	PregF_Contig_13171
Or22b-PA	1.77e-55	PregF_Contig_181406
Or22a-PA	2.12e-51	PregF_Contig_181406
Or85e-PB	1.68e-88	PregF_Contig_182253
Or35a-PB	4.33e-65	PregF_Contig_7954
Or49b-PA	1.08e-119	PregF_Contig_174235
Or1a-PA	3.48e-15	PregF_Contig_23425
Or7a-PA	3.34e-91	PregF_Contig_178619
Or9a-PA	4.82e-13	PregF_Contig_188007
Or10a-PB	4.78e-106	PregF_Contig_13171
Or13a-PA	5.26e-150	PregF_Contig_3463

## Sheet: IRs
D. melanogaster IR	E-value	Accession (E-value)
FBgn0029961	3.77e-37	PregF_Contig_177578
FBgn0029965	8.98e-73	PregF_Contig_178241
FBgn0029966	3.98e-99	PregF_Contig_181774
FBgn0259190	4.52e-41	PregF_Contig_181774
FBgn0259189	9.74e-85	PregF_Contig_182603
FBgn0029968	4.12e-109	PregF_Contig_180789
FBgn0052704	0	PregF_Contig_34449
FBgn0083979	1.92e-144	PregF_Contig_173737
FBgn0030385	8.3e-46	PregF_Contig_178600
FBgn0031181	4.04e-43	PregF_Contig_182419
FBgn0031209	0	PregF_Contig_172878
FBgn0031634	0	PregF_Contig_172723
FBgn0051718	8.08e-149	PregF_Contig_175183
FBgn0259683	0	PregF_Contig_37941
FBgn0040849	0	PregF_Contig_172086
FBgn0033515	9.96e-12	PregF_Contig_173870
FBgn0265141		not available
FBgn0053471	1.98e-39	PregF_Contig_177166
FBgn0033648	4.19e-55	PregF_Contig_177166
FBgn0033651	4.03e-45	PregF_Contig_177166
FBgn0033997	2.3e-39	PregF_Contig_178379
FBgn0050081	1.15e-36	PregF_Contig_33211
FBgn0034023	7.97e-66	PregF_Contig_173456
FBgn0050469	3.55e-55	PregF_Contig_173456
FBgn0050468	7.21e-46	PregF_Contig_172212
FBgn0050464	1.78e-53	PregF_Contig_173456
FBgn0034272	6.92e-44	PregF_Contig_173456
FBgn0050125	9.93e-10	PregF_Contig_15320
FBgn0034456	1.43e-66	PregF_Contig_35564
FBgn0034457	1.88e-139	PregF_Contig_33211
FBgn0034458	1.12e-113	PregF_Contig_178379
FBgn0265142		not available
FBgn0034994	0	PregF_Contig_17084
FBgn0259185	7.86e-31	PregF_Contig_173870
FBgn0259186	5.88e-31	PregF_Contig_173456
FBgn0259187	7.55e-30	PregF_Contig_173456
FBgn0035019	8.22e-37	PregF_Contig_7253
FBgn0265154		not available
FBgn0053971	1.05e-56	PregF_Contig_188239
FBgn0035604	5.56e-179	PregF_Contig_172270
FBgn0036010	3.32e-28	PregF_Contig_173870
FBgn0036083	4.09e-32	PregF_Contig_7253
FBgn0052058	3.52e-49	PregF_Contig_7253
FBgn0036150	2.01e-132	PregF_Contig_172576
FBgn0036250	2.07e-112	PregF_Contig_174166
FBgn0036757	4.79e-126	PregF_Contig_65946
FBgn0261402	2.84e-102	PregF_Contig_65946
FBgn0261401	2.33e-128	PregF_Contig_174193
FBgn0036829	0	PregF_Contig_19561
FBgn0260874	1.63e-114	PregF_Contig_66786
FBgn0036937	2.63e-103	PregF_Contig_46367
FBgn0037501	3.31e-60	PregF_Contig_10694
FBgn0037630	4.53e-171	PregF_Contig_172547
FBgn0038153	0	PregF_Contig_5397
FBgn0038789	5.58e-113	PregF_Contig_54151
FBgn0259215	0	PregF_Contig_421
FBgn0051164	2.32e-09	PregF_Contig_79370
FBgn0051424	4.39e-07	PregF_Contig_79370
FBgn0051423	3.85e-22	PregF_Contig_173870
FBgn0259193	3.89e-124	PregF_Contig_79370
FBgn0259194	9.71e-136	PregF_Contig_79370
FBgn0051225	2.77e-32	PregF_Contig_182419
FBgn0039079	2.96e-49	PregF_Contig_182419
FBgn0039080	5.14e-48	PregF_Contig_182419
FBgn0039879	4.49e-112	PregF_Contig_173737
