# Supplementary material for: Genome sequence of Phormia regina Meigen (Diptera: Calliphoridae): implications for medical, veterinary and forensic research
Source: BMC Genomics. 2016 Oct 28;17:842. doi: 10.1186/s12864-016-3187-z (PMC5084420; doi:10.1186/s12864-016-3187-z)
Supplement: Additional file 2: Table S2. — BLASTn (27 hits) and BLASTp (115 hits) results for antimicrobial peptide queries using D. melanogaster’s homologous gene and protein sequences as queries. (XLSX 19 kb) [file 12864_2016_3187_MOESM2_ESM.xlsx]

## Sheet: Antimicrobial_BLASTn
D. melanogaster	Lowest E-value	Female P. regina BLASTn hits
CG11159-PA		not available
CG16756-PA		not available
CG16799-PA		not available
CG7798-PA		not available
Def-PA		not available
ird5-PB		not available
PGRP-LA-PC		not available
PGRP-LE-PA		not available
PGRP-LF-PA		not available
CecA1-PA	8.87e-10	PregF_Contig_17009
par-1-PA	5.22e-59	PregF_Contig_172054
Gprk2-PA	1.39e-49	PregF_Contig_17329
CG8492-PD	5e-80	PregF_Contig_174404
p38a-PA	0	PregF_Contig_174447
CecA2-PA	1.62e-09	PregF_Contig_17567
CecB-PA	1.8e-08	PregF_Contig_17567
LysX-PA	4.64e-36	PregF_Contig_176449
FBgn0013983 - imd	6.12e-12	PregF_Contig_177869
pll-PA	2.43e-09	PregF_Contig_18033
Npc2a-PA	6.4e-22	PregF_Contig_181422
FBgn0012042 - AttA	1.6e-33	PregF_Contig_181567
FBgn0041581 - AttB	2.48e-27	PregF_Contig_181567
LysB-PA	5.69e-51	PregF_Contig_182787
LysC-PA	1.14e-17	PregF_Contig_182787
LysD-PA	3.12e-51	PregF_Contig_182787
LysE-PA	1.38e-53	PregF_Contig_182787
LysP-PA	7.2e-46	PregF_Contig_182787
LysS-PA	3.44e-33	PregF_Contig_182787
ird1-PA	5.14e-91	PregF_Contig_187818
FBgn0014018 - relish	6.19e-46	PregF_Contig_188106
tlk-PB	3.3e-96	PregF_Contig_190533
heph-PA	2.76e-58	PregF_Contig_27369
EF-G2-PA	1.36e-78	PregF_Contig_5130
CecC-PA	8.87e-10	PregF_Contig_6746
PGRP-LC-PA	5.13e-19	PregF_Contig_7741
ico-PA	0	PregF_Contig_8179

## Sheet: Antimicrobials-BLASTp
Female P. regina	Lowest E-value	Accession (E-value)	Predicted BLASTp Results
PregF_g7137.t1	3.68198e-120	Q94527	RecName: Full=Nuclear factor NF-kappa-B p110 subunit; AltName: Full=Rel-p110; AltName: Full=Relish protein; Contains: RecName: Full=Nuclear factor NF-kappa-B p68 subunit; AltName: Full=Rel-p68; Contains: RecName: Full=Nuclear factor NF-kappa-B p49 subunit; AltName: Full=Rel-p49
PregF_g2374.t1	1.1e-122	Coil (COILS); IPR000467 (SMART); IPR001374 (SMART); IPR001374 (PFAM); IPR001374 (G3DSA:3.30.1370.GENE3D); IPR000467 (PFAM); IPR021859 (PFAM); PTHR16148:SF3 (PANTHER); PTHR16148 (PANTHER); IPR001374 (PROSITE_PROFILES); IPR000467 (PROSITE_PROFILES); IPR001374 (SUPERFAMILY)	nf-kappa-b-repressing factor
PregF_g6905.t1	1.7e-99	IPR002110 (SMART); IPR020683 (G3DSA:1.25.40.GENE3D); IPR020683 (PFAM); PTHR24139 (PANTHER); PTHR24139:SF26 (PANTHER); IPR002110 (PROSITE_PROFILES); IPR020683 (PROSITE_PROFILES); IPR002110 (PROSITE_PROFILES); IPR020683 (SUPERFAMILY)	nf-kappa-b inhibitor cactus
PregF_g1303.t1	5.27456e-29	P32866	RecName: Full=G protein-coupled receptor kinase 2
PregF_g1778.t1	0	P32866	RecName: Full=G protein-coupled receptor kinase 2
PregF_g5135.t1	0	O62618	RecName: Full=Mitogen-activated protein kinase 14A; Short=MAP kinase 14A; Short=MAPK 14A; AltName: Full=MAP kinase p38a; Short=D-p38a; AltName: Full=p38 MAPK; Short=Dp38
PregF_g7802.t1	0	O61443	RecName: Full=Mitogen-activated protein kinase 14B; Short=MAP kinase 14B; Short=MAPK 14B; AltName: Full=MAP kinase p38b; Short=D-p38b
PregF_g94.t1	0	IPR002290 (SMART); G3DSA:3.30.200.20 (GENE3D); G3DSA:1.10.510.10 (GENE3D); IPR000719 (PFAM); PTHR24361 (PANTHER); PTHR24361:SF314 (PANTHER); PTHR24361 (PANTHER); PTHR24361:SF314 (PANTHER); PTHR24361:SF314 (PANTHER); IPR008271 (PROSITE_PATTERNS); IPR017441 (PROSITE_PATTERNS); NON_CYTOPLASMIC_DOMAIN (PHOBIUS); CYTOPLASMIC_DOMAIN (PHOBIUS); TRANSMEMBRANE (PHOBIUS); IPR000719 (PROSITE_PROFILES); IPR0…	dual specificity mitogen-activated protein kinase kinase dsor1 isoform x2
PregF_g3067.t1	7.3e-14	CYTOPLASMIC_DOMAIN (PHOBIUS); NON_CYTOPLASMIC_DOMAIN (PHOBIUS); TRANSMEMBRANE (PHOBIUS); TMhelix (TMHMM)	mitogen-activated protein kinase-binding protein 1-like isoform x1
PregF_g4346.t1	0	Coil (COILS); IPR001245 (PRINTS); IPR002290 (SMART); G3DSA:1.10.510.10 (GENE3D); G3DSA:3.30.200.20 (GENE3D); IPR000719 (PFAM); PTHR23257 (PANTHER); PTHR23257:SF522 (PANTHER); IPR008271 (PROSITE_PATTERNS); IPR000719 (PROSITE_PROFILES); IPR011009 (SUPERFAMILY)	mitogen-activated protein kinase kinase kinase 13 isoform x2
PregF_g4543.t1	0	IPR008349 (PRINTS); IPR002290 (SMART); IPR000719 (PFAM); G3DSA:3.30.200.20 (GENE3D); G3DSA:1.10.510.10 (GENE3D); G3DSA:3.90.1200.10 (GENE3D); PTHR24055:SF203 (PANTHER); PTHR24055 (PANTHER); IPR017441 (PROSITE_PATTERNS); IPR008271 (PROSITE_PATTERNS); IPR003527 (PROSITE_PATTERNS); IPR000719 (PROSITE_PROFILES); IPR011009 (SUPERFAMILY)	mitogen-activated protein kinase erk-a
PregF_g4802.t1	0	IPR002290 (SMART); G3DSA:1.10.510.10 (GENE3D); IPR000719 (PFAM); G3DSA:3.30.200.20 (GENE3D); PTHR24361 (PANTHER); PTHR24361:SF376 (PANTHER); IPR008271 (PROSITE_PATTERNS); IPR017441 (PROSITE_PATTERNS); IPR000719 (PROSITE_PROFILES); IPR011009 (SUPERFAMILY)	dual specificity mitogen-activated protein kinase kinase 4
PregF_g5058.t1	2.1e-180	IPR001180 (SMART); IPR001180 (PFAM); PTHR24361 (PANTHER); PTHR24361:SF413 (PANTHER); IPR001180 (PROSITE_PROFILES)	mitogen-activated protein kinase kinase kinase kinase 3 isoform x1
PregF_g5957.t1	0	IPR002290 (SMART); IPR011990 (G3DSA:1.25.40.GENE3D); IPR000719 (PFAM); G3DSA:3.30.200.20 (GENE3D); IPR025136 (PFAM); G3DSA:1.10.510.10 (GENE3D); PTHR11584 (PANTHER); PTHR11584:SF369 (PANTHER); IPR017441 (PROSITE_PATTERNS); IPR008271 (PROSITE_PATTERNS); IPR000719 (PROSITE_PROFILES); SSF81901 (SUPERFAMILY); IPR011009 (SUPERFAMILY)	mitogen-activated protein kinase kinase kinase 15
PregF_g7275.t1	0	IPR002290 (SMART); G3DSA:1.10.510.10 (GENE3D); PIRSF000654 (PIRSF); G3DSA:3.30.200.20 (GENE3D); IPR000719 (PFAM); PTHR24361:SF191 (PANTHER); PTHR24361 (PANTHER); IPR008271 (PROSITE_PATTERNS); IPR017441 (PROSITE_PATTERNS); IPR000719 (PROSITE_PROFILES); IPR011009 (SUPERFAMILY)	dual specificity mitogen-activated protein kinase kinase 6
PregF_g7394.t1	0	Coil (COILS); Coil (COILS); IPR002290 (SMART); IPR000719 (PFAM); G3DSA:3.30.200.20 (GENE3D); G3DSA:1.10.510.10 (GENE3D); PTHR24361 (PANTHER); IPR017441 (PROSITE_PATTERNS); IPR008271 (PROSITE_PATTERNS); IPR000719 (PROSITE_PROFILES); IPR011009 (SUPERFAMILY)	mitogen-activated protein kinase kinase kinase 4 isoform x2
PregF_g7738.t1	1.1e-09	no IPS match	dual specificity mitogen-activated protein kinase kinase 3
PregF_g8050.t1	0	IPR002290 (SMART); IPR012577 (PFAM); G3DSA:3.30.70.900 (GENE3D); G3DSA:3.30.200.20 (GENE3D); G3DSA:1.10.510.10 (GENE3D); IPR000719 (PFAM); PTHR24361:SF338 (PANTHER); PTHR24361:SF338 (PANTHER); PTHR24361 (PANTHER); IPR008271 (PROSITE_PATTERNS); IPR017441 (PROSITE_PATTERNS); IPR000719 (PROSITE_PROFILES); IPR011009 (SUPERFAMILY); IPR011008 (SUPERFAMILY)	dual specificity mitogen-activated protein kinase kinase hemipterous-like
PregF_g2616.t1	7.51637e-08	P45884	RecName: Full=Attacin-A; Flags: Precursor
PregF_g6236.t1	4.07137e-22	Q95NH6	RecName: Full=Attacin-C; Contains: RecName: Full=Immune-induced peptide 16; Short=DIM-16; AltName: Full=MPAC; Flags: Precursor
PregF_g6527.t1	3.75611e-83	P45884	RecName: Full=Attacin-A; Flags: Precursor
PregF_g8033.t1	1.08751e-26	Q95NH6	RecName: Full=Attacin-C; Contains: RecName: Full=Immune-induced peptide 16; Short=DIM-16; AltName: Full=MPAC; Flags: Precursor
PregF_g1038.t1	0	Q9VM33	RecName: Full=Elongation factor G, mitochondrial; Short=EF-Gmt; AltName: Full=Elongation factor G 1, mitochondrial; Short=mEF-G 1; AltName: Full=Elongation factor G1; Short=dEF-G1; AltName: Full=Protein iconoclast; Flags: Precursor
PregF_g417.t1	0	Coil (COILS); IPR000795 (PRINTS); IPR027417 (G3DSA:3.40.50.GENE3D); IPR004160 (PFAM); IPR004541 (TIGRFAM); IPR004161 (PFAM); IPR005026 (PFAM); PF00009 (PFAM); G3DSA:2.40.30.10 (GENE3D); G3DSA:2.40.30.10 (GENE3D); IPR005172 (PFAM); PTHR23115:SF177 (PANTHER); PTHR23115 (PANTHER); PTHR23115 (PANTHER); IPR031157 (PROSITE_PATTERNS); IPR005172 (PROSITE_PROFILES); IPR000795 (PROSITE_PROFILES); IPR009000…	elongation factor mitochondrial
PregF_g4936.t1	0	IPR014039 (G3DSA:3.30.479.GENE3D); IPR001816 (TIGRFAM); G3DSA:1.10.8.10 (GENE3D); IPR014039 (G3DSA:3.30.479.GENE3D); IPR014039 (PFAM); IPR001816 (PANTHER); IPR018101 (PROSITE_PATTERNS); IPR014039 (SUPERFAMILY); IPR014039 (SUPERFAMILY); IPR009060 (SUPERFAMILY)	elongation factor mitochondrial
PregF_g5756.t1	0	IPR000795 (PRINTS); IPR004161 (PFAM); G3DSA:2.40.30.10 (GENE3D); G3DSA:2.40.30.10 (GENE3D); IPR004160 (PFAM); PF00009 (PFAM); IPR027417 (G3DSA:3.40.50.GENE3D); PTHR23115:SF159 (PANTHER); PTHR23115 (PANTHER); IPR000795 (PROSITE_PROFILES); IPR009000 (SUPERFAMILY); IPR027417 (SUPERFAMILY); IPR009001 (SUPERFAMILY)	elongation factor mitochondrial
PregF_g3675.t1	1.85732e-08	Q7JUY7	RecName: Full=PTB domain-containing adapter protein ced-6; AltName: Full=Cell death protein 6 homolog
PregF_g6174.t1	5.16029e-130	Q7JUY7	RecName: Full=PTB domain-containing adapter protein ced-6; AltName: Full=Cell death protein 6 homolog
PregF_g975.t1	2.35029e-103	Q9V431	RecName: Full=Apoptosis inhibitor 5 homolog; Short=API-5; AltName: Full=Antiapoptosis clone 11 protein homolog; Short=AAC-11
PregF_g1958.t1	3.90122e-145	Q24306	RecName: Full=Death-associated inhibitor of apoptosis 1; AltName: Full=Apoptosis 1 inhibitor; AltName: Full=E3 ubiquitin-protein ligase th; AltName: Full=Inhibitor of apoptosis 1; AltName: Full=Protein thread
PregF_g996.t1	1.94939e-29	Q9GNK5	RecName: Full=Peptidoglycan-recognition protein LC; AltName: Full=Immune response deficient 7 protein
PregF_g4860.t1	4.01286e-64	Q9VXN9	RecName: Full=Peptidoglycan-recognition protein LE
PregF_g6526.t1	5.78339e-93	Q9V4X2	RecName: Full=Peptidoglycan-recognition protein SC2; Flags: Precursor
PregF_g6526.t1	2.8e-120	IPR002502 (SMART); IPR006619 (SMART); IPR002502 (G3DSA:3.40.80.GENE3D); IPR017331 (PIRSF); IPR002502 (PFAM); IPR015510 (PANTHER); PTHR11022:SF33 (PANTHER); NON_CYTOPLASMIC_DOMAIN (PHOBIUS); SIGNAL_PEPTIDE_N_REGION (PHOBIUS); SIGNAL_PEPTIDE (PHOBIUS); SIGNAL_PEPTIDE_C_REGION (PHOBIUS); SIGNAL_PEPTIDE_H_REGION (PHOBIUS); PS51257 (PROSITE_PROFILES); SignalP-noTM (SIGNALP_EUK); SignalP-TM (SIGNALP_GR…	peptidoglycan-recognition protein sc2
PregF_g7756.t1	1.5e-37	no IPS match	peptidoglycan linked protein
PregF_g287.t1	0	PR00411 (PRINTS); PR00368 (PRINTS); IPR017941 (PFAM); IPR023753 (PFAM); IPR017941 (G3DSA:2.102.10.GENE3D); IPR023753 (G3DSA:3.50.50.GENE3D); IPR023753 (G3DSA:3.50.50.GENE3D); IPR004099 (G3DSA:3.30.390.GENE3D); PTHR22912 (PANTHER); PTHR22912:SF180 (PANTHER); IPR017941 (PROSITE_PROFILES); IPR016156 (SUPERFAMILY); IPR017941 (SUPERFAMILY); IPR023753 (SUPERFAMILY); IPR023753 (SUPERFAMILY)	apoptosis-inducing factor 3 isoform x2
PregF_g4065.t1	0	PR00411 (PRINTS); PR00368 (PRINTS); IPR023753 (G3DSA:3.50.50.GENE3D); IPR023753 (PFAM); IPR029324 (PFAM); IPR023753 (G3DSA:3.50.50.GENE3D); IPR004099 (G3DSA:3.30.390.GENE3D); PTHR22912 (PANTHER); PTHR22912:SF150 (PANTHER); TRANSMEMBRANE (PHOBIUS); TRANSMEMBRANE (PHOBIUS); CYTOPLASMIC_DOMAIN (PHOBIUS); CYTOPLASMIC_DOMAIN (PHOBIUS); NON_CYTOPLASMIC_DOMAIN (PHOBIUS); IPR016156 (SUPERFAMILY); IPR0237…	apoptosis-inducing factor mitochondrial isoform x1
PregF_g5138.t1	0	Coil (COILS); IPR002110 (SMART); PF13637 (PFAM); IPR020683 (G3DSA:1.25.40.GENE3D); PTHR24131:SF10 (PANTHER); PTHR24131 (PANTHER); IPR020683 (PROSITE_PROFILES); IPR002110 (PROSITE_PROFILES); IPR002110 (PROSITE_PROFILES); IPR020683 (SUPERFAMILY)	apoptosis-stimulating of p53 protein 1
PregF_g6978.t1	0	Coil (COILS); Coil (COILS); Coil (COILS); Coil (COILS); IPR003034 (SMART); IPR025223 (PFAM); IPR025954 (PFAM); PTHR14304:SF11 (PANTHER); IPR025224 (PANTHER); PTHR14304:SF11 (PANTHER); IPR025224 (PANTHER); SSF68906 (SUPERFAMILY)	cell division cycle and apoptosis regulator protein 1-like isoform x1
PregF_g7400.t1	1.4e-141	IPR000569 (SMART); IPR013783 (G3DSA:2.60.40.GENE3D); G3DSA:3.30.2160.10 (GENE3D); IPR000569 (PFAM); PTHR11254:SF340 (PANTHER); PTHR11254 (PANTHER); IPR017868 (PROSITE_PROFILES); IPR000569 (PROSITE_PROFILES); IPR000569 (SUPERFAMILY); IPR014756 (SUPERFAMILY)	apoptosis-resistant e3 ubiquitin protein ligase 1 isoform x3
PregF_g7038.t1	4.14663e-23	Q9VWU1	RecName: Full=Serine protease persephone; Flags: Precursor
PregF_g4652.t1	2.47539e-78	Q9NHB0	RecName: Full=Gram-negative bacteria-binding protein 1; Flags: Precursor
PregF_g7226.t1	1.22431e-139	Q9NHA8	RecName: Full=Gram-negative bacteria-binding protein 3; Flags: Precursor
PregF_g7631.t1	5.02123e-06	P48607	RecName: Full=Protein spaetzle; Contains: RecName: Full=Protein spaetzle C-106; Flags: Precursor
PregF_g7313.t1	1.41312e-31	P22812	RecName: Full=Protein Tube
PregF_g372.t1	1.1e-72	IPR032104 (PFAM); PTHR23199 (PANTHER); PTHR23199:SF4 (PANTHER); TRANSMEMBRANE (PHOBIUS); NON_CYTOPLASMIC_DOMAIN (PHOBIUS); CYTOPLASMIC_DOMAIN (PHOBIUS); IPR029034 (SUPERFAMILY)	spatzle 5
PregF_g1259.t1	0	PTHR23199:SF7 (PANTHER); PTHR23199:SF7 (PANTHER); PTHR23199 (PANTHER); PTHR23199 (PANTHER); SIGNAL_PEPTIDE_N_REGION (PHOBIUS); SIGNAL_PEPTIDE_C_REGION (PHOBIUS); SIGNAL_PEPTIDE (PHOBIUS); NON_CYTOPLASMIC_DOMAIN (PHOBIUS); SIGNAL_PEPTIDE_H_REGION (PHOBIUS); SignalP-TM (SIGNALP_GRAM_POSITIVE); SignalP-noTM (SIGNALP_GRAM_NEGATIVE); SignalP-noTM (SIGNALP_EUK); IPR029034 (SUPERFAMILY)	spatzle 6
PregF_g4652.t1	0	IPR013320 (G3DSA:2.60.120.GENE3D); IPR000757 (PFAM); PTHR10963:SF39 (PANTHER); PTHR10963 (PANTHER); IPR001202 (PROSITE_PATTERNS); IPR013320 (SUPERFAMILY)	gram-negative bacteria-binding protein 1
PregF_g13.t1	1.80804e-148	Q9VFJ3	RecName: Full=Serine protease HTRA2, mitochondrial; AltName: Full=High temperature requirement protein A2; Short=DmHtrA2; Short=HtrA2; AltName: Full=Omi stress-regulated endoprotease; Short=dOmi; Contains: RecName: Full=Serine protease HTRA2, mitochondrial, long; Contains: RecName: Full=Serine protease HTRA2, mitochondrial, short; Flags: Precursor
PregF_g438.t1	5.0845e-168	P05049	RecName: Full=Serine protease snake; Flags: Precursor
PregF_g501.t1	1.03689e-17	P13582	RecName: Full=Serine protease easter; Flags: Precursor
PregF_g1103.t1	2.29254e-60	P17205	RecName: Full=Serine proteases 1/2; AltName: Full=Protein Jonah 99Cii/99Ciii; Flags: Precursor
PregF_g1434.t1	4.1806e-62	P17205	RecName: Full=Serine proteases 1/2; AltName: Full=Protein Jonah 99Cii/99Ciii; Flags: Precursor
PregF_g2183.t1	5.59753e-82	O62589	RecName: Full=Serine protease gd; AltName: Full=Protein gastrulation defective; Flags: Precursor
PregF_g2378.t1	7.98262e-60	P17205	RecName: Full=Serine proteases 1/2; AltName: Full=Protein Jonah 99Cii/99Ciii; Flags: Precursor
PregF_g2436.t1	2.06829e-44	P98159	RecName: Full=Serine protease nudel; Flags: Precursor
PregF_g2810.t1	6.07541e-57	P13582	RecName: Full=Serine protease easter; Flags: Precursor
PregF_g3022.t1	8.11051e-118	P13582	RecName: Full=Serine protease easter; Flags: Precursor
PregF_g3488.t1	6.10388e-29	P13582	RecName: Full=Serine protease easter; Flags: Precursor
PregF_g4160.t1	1.5655e-13	P98159	RecName: Full=Serine protease nudel; Flags: Precursor
PregF_g4394.t1	7.08208e-148	P98159	RecName: Full=Serine protease nudel; Flags: Precursor
PregF_g4467.t1	3.5804e-43	P17207	RecName: Full=Serine protease 3; AltName: Full=Protein Jonah 99Ci; Flags: Precursor
PregF_g4836.t1	4.40894e-23	P17207	RecName: Full=Serine protease 3; AltName: Full=Protein Jonah 99Ci; Flags: Precursor
PregF_g6585.t1	8.11051e-118	P13582	RecName: Full=Serine protease easter; Flags: Precursor
PregF_g7038.t1	4.14663e-23	Q9VWU1	RecName: Full=Serine protease persephone; Flags: Precursor
PregF_g8090.t1	1.91798e-73	P17205	RecName: Full=Serine proteases 1/2; AltName: Full=Protein Jonah 99Cii/99Ciii; Flags: Precursor
PregF_g324.t1	5e-179	IPR008758 (PFAM); PTHR11010:SF39 (PANTHER); PTHR11010 (PANTHER)	serine protease
PregF_g357.t1	0	IPR001314 (PRINTS); IPR001254 (SMART); IPR001254 (PFAM); G3DSA:2.40.10.10 (GENE3D); G3DSA:2.40.10.10 (GENE3D); PTHR24276 (PANTHER); IPR018114 (PROSITE_PATTERNS); IPR018114 (PROSITE_PATTERNS); SIGNAL_PEPTIDE_N_REGION (PHOBIUS); SIGNAL_PEPTIDE_H_REGION (PHOBIUS); SIGNAL_PEPTIDE_C_REGION (PHOBIUS); SIGNAL_PEPTIDE (PHOBIUS); NON_CYTOPLASMIC_DOMAIN (PHOBIUS); IPR001254 (PROSITE_PROFILES); SignalP-noTM…	chymotrypsin-like serine protease precursor
PregF_g604.t1	0	Coil (COILS); IPR008758 (PFAM); IPR029058 (G3DSA:3.40.50.GENE3D); IPR029058 (G3DSA:3.40.50.GENE3D); PTHR11010 (PANTHER); PTHR11010:SF5 (PANTHER); IPR029058 (SUPERFAMILY); IPR029058 (SUPERFAMILY)	serine protease
PregF_g1090.t1	6.6e-20	G3DSA:2.40.10.10 (GENE3D); IPR009003 (SUPERFAMILY)	venom serine protease bi-vsp-like
PregF_g1489.t1	1.9e-88	IPR001314 (PRINTS); IPR001254 (SMART); IPR001254 (PFAM); G3DSA:2.40.10.10 (GENE3D); G3DSA:2.40.10.10 (GENE3D); PTHR24256 (PANTHER); PTHR24256:SF213 (PANTHER); IPR001254 (PROSITE_PROFILES); IPR009003 (SUPERFAMILY); IPR009003 (SUPERFAMILY)	serine protease sp24d-like
PregF_g2179.t1	2.5e-154	IPR001314 (PRINTS); IPR001254 (SMART); G3DSA:2.40.10.10 (GENE3D); IPR001254 (PFAM); G3DSA:2.40.10.10 (GENE3D); G3DSA:2.40.10.10 (GENE3D); PTHR24276 (PANTHER); IPR018114 (PROSITE_PATTERNS); SIGNAL_PEPTIDE (PHOBIUS); SIGNAL_PEPTIDE_C_REGION (PHOBIUS); SIGNAL_PEPTIDE_H_REGION (PHOBIUS); NON_CYTOPLASMIC_DOMAIN (PHOBIUS); SIGNAL_PEPTIDE_N_REGION (PHOBIUS); IPR001254 (PROSITE_PROFILES); SignalP-noTM (S…	chymotrypsin-like serine protease precursor
PregF_g3594.t1	1.9e-133	IPR001314 (PRINTS); IPR001254 (SMART); IPR001254 (PFAM); G3DSA:2.40.10.10 (GENE3D); G3DSA:2.40.10.10 (GENE3D); PTHR24276 (PANTHER); IPR018114 (PROSITE_PATTERNS); IPR018114 (PROSITE_PATTERNS); NON_CYTOPLASMIC_DOMAIN (PHOBIUS); SIGNAL_PEPTIDE (PHOBIUS); SIGNAL_PEPTIDE_C_REGION (PHOBIUS); SIGNAL_PEPTIDE_N_REGION (PHOBIUS); SIGNAL_PEPTIDE_H_REGION (PHOBIUS); IPR001254 (PROSITE_PROFILES); SignalP-noTM…	serine protease
PregF_g4480.t1	3.4e-148	IPR008758 (PFAM); PTHR11010:SF39 (PANTHER); PTHR11010 (PANTHER)	serine protease
PregF_g5148.t1	1.3e-17	G3DSA:2.40.10.10 (GENE3D); PTHR24258 (PANTHER); PTHR24258:SF39 (PANTHER); IPR009003 (SUPERFAMILY)	venom serine protease
PregF_g4500.t1	0	Q9VHR6	RecName: Full=Autophagy-related protein 13 homolog
PregF_g19.t1	0	Coil (COILS); IPR007741 (SMART); IPR015412 (PFAM); IPR012336 (G3DSA:3.40.30.GENE3D); IPR007741 (PFAM); IPR026849 (PANTHER); PTHR13190:SF1 (PANTHER); IPR026849 (PANTHER); PTHR13190:SF1 (PANTHER); IPR012336 (SUPERFAMILY)	autophagy-related protein 2 homolog a
PregF_g1203.t1	5.7e-134	no IPS match	autophagy-related protein 9a
PregF_g4007.t1	0	Coil (COILS); IPR018791 (PFAM); PTHR13664 (PANTHER); PTHR13664:SF0 (PANTHER)	beclin 1-associated autophagy-related key regulator
PregF_g5792.t1	2.28633e-24	Q9XYF4	RecName: Full=Caspase Dronc; AltName: Full=NEDD2-like caspase; Contains: RecName: Full=Caspase Nc subunit 1; Contains: RecName: Full=Caspase Nc subunit 2; Flags: Precursor
PregF_g7194.t1	4.69393e-22	Q8IRY7	RecName: Full=Caspase-8; AltName: Full=Death-related ced-3/NEDD2-like protein; Contains: RecName: Full=Caspase-8 subunit p15; Contains: RecName: Full=Caspase-8 subunit p10; Flags: Precursor
PregF_g7328.t1	0	P17336	RecName: Full=Catalase
PregF_g576.t1	4.00284e-10	Q9NBD7	RecName: Full=CLIP-associating protein; AltName: Full=Misexpression suppressor of ras 7; AltName: Full=Protein Multiple asters; Short=Mast; AltName: Full=Protein Orbit; AltName: Full=Protein chromosome bows
PregF_g4278.t1	3.54024e-68	Q9VJE5	RecName: Full=Restin homolog; AltName: Full=Cytoplasmic linker protein 190; AltName: Full=Microtubule-binding protein 190; AltName: Full=d-CLIP-190
PregF_g5062.t1	0	Q9NBD7	RecName: Full=CLIP-associating protein; AltName: Full=Misexpression suppressor of ras 7; AltName: Full=Protein Multiple asters; Short=Mast; AltName: Full=Protein Orbit; AltName: Full=Protein chromosome bows
PregF_g7343.t1	2.11093e-09	Q9VJE5	RecName: Full=Restin homolog; AltName: Full=Cytoplasmic linker protein 190; AltName: Full=Microtubule-binding protein 190; AltName: Full=d-CLIP-190
PregF_g4652.t1	2.47539e-78	Q9NHB0	RecName: Full=Gram-negative bacteria-binding protein 1; Flags: Precursor
PregF_g7226.t1	1.22431e-139	Q9NHA8	RecName: Full=Gram-negative bacteria-binding protein 3; Flags: Precursor
PregF_g921.t1	9.77476e-66	P37159	RecName: Full=Lysozyme E; AltName: Full=1,4-beta-N-acetylmuramidase E; Flags: Precursor
PregF_g5108.t1	1.37404e-24	P37160	RecName: Full=Lysozyme S; AltName: Full=1,4-beta-N-acetylmuramidase S; Flags: Precursor
PregF_g1772.t1	9.5e-85	no IPS match	lysozyme-like protein isoform x2
PregF_g3308.t1	2.9e-52	IPR008597 (PFAM); IPR008597 (PANTHER)	lysozyme 3-like
PregF_g6349.t1	0	no IPS match	probable gh family 25 lysozyme partial
PregF_g2272.t1	6.38913e-12	Q9V3P0	RecName: Full=Peroxiredoxin 1; AltName: Full=Cytosolic thioredoxin peroxidase; Short=DPx-4783; Short=DmTPx-1; AltName: Full=Thioredoxin peroxidase
PregF_g3291.t1	6.77208e-128	Q9V3P0	RecName: Full=Peroxiredoxin 1; AltName: Full=Cytosolic thioredoxin peroxidase; Short=DPx-4783; Short=DmTPx-1; AltName: Full=Thioredoxin peroxidase
PregF_g4531.t1	4.40843e-22	Q9V3P0	RecName: Full=Peroxiredoxin 1; AltName: Full=Cytosolic thioredoxin peroxidase; Short=DPx-4783; Short=DmTPx-1; AltName: Full=Thioredoxin peroxidase
PregF_g6198.t1	0	Q9VEG6	RecName: Full=Chorion peroxidase; AltName: Full=Peroxinectin-related protein; Short=Dpxt; Flags: Precursor
PregF_g6253.t1	9.13693e-87	Q9VEG6	RecName: Full=Chorion peroxidase; AltName: Full=Peroxinectin-related protein; Short=Dpxt; Flags: Precursor
PregF_g8093.t1	4.12805e-78	Q9VEG6	RecName: Full=Chorion peroxidase; AltName: Full=Peroxinectin-related protein; Short=Dpxt; Flags: Precursor
PregF_g5088.t1	6.8e-118	IPR000889 (PRINTS); IPR000889 (PIRSF); IPR000889 (PFAM); IPR012336 (G3DSA:3.40.30.GENE3D); IPR000889 (PANTHER); IPR000889 (PROSITE_PROFILES); IPR012336 (SUPERFAMILY)	probable phospholipid hydroperoxide glutathione peroxidase isoform x3
PregF_g7309.t1	3.7e-109	IPR000889 (PRINTS); IPR012336 (G3DSA:3.40.30.GENE3D); IPR000889 (PIRSF); IPR000889 (PFAM); IPR000889 (PANTHER); IPR000889 (PROSITE_PROFILES); IPR012336 (SUPERFAMILY)	probable phospholipid hydroperoxide glutathione peroxidase isoform x3
PregF_g2745.t1	7.89907e-41	P61851	RecName: Full=Superoxide dismutase [Cu-Zn] >gi|48429151|sp|P61852.2|SODC_DROSI RecName: Full=Superoxide dismutase [Cu-Zn] >gi|48429152|sp|P61853.2|SODC_DROMA RecName: Full=Superoxide dismutase [Cu-Zn] >gi|48429153|sp|P61854.2|SODC_DROSE RecName: Full=Superoxide dismutase [Cu-Zn]
PregF_g4033.t1	9.62172e-26	P61851	RecName: Full=Superoxide dismutase [Cu-Zn] >gi|48429151|sp|P61852.2|SODC_DROSI RecName: Full=Superoxide dismutase [Cu-Zn] >gi|48429152|sp|P61853.2|SODC_DROMA RecName: Full=Superoxide dismutase [Cu-Zn] >gi|48429153|sp|P61854.2|SODC_DROSE RecName: Full=Superoxide dismutase [Cu-Zn]
PregF_g6257.t1	3.09008e-119	Q00637	RecName: Full=Superoxide dismutase [Mn], mitochondrial; Flags: Precursor
PregF_g7699.t1	9.83807e-90	P61851	RecName: Full=Superoxide dismutase [Cu-Zn] >gi|48429151|sp|P61852.2|SODC_DROSI RecName: Full=Superoxide dismutase [Cu-Zn] >gi|48429152|sp|P61853.2|SODC_DROMA RecName: Full=Superoxide dismutase [Cu-Zn] >gi|48429153|sp|P61854.2|SODC_DROSE RecName: Full=Superoxide dismutase [Cu-Zn]
PregF_g7847.t1	1.50984e-06	P61851	RecName: Full=Superoxide dismutase [Cu-Zn] >gi|48429151|sp|P61852.2|SODC_DROSI RecName: Full=Superoxide dismutase [Cu-Zn] >gi|48429152|sp|P61853.2|SODC_DROMA RecName: Full=Superoxide dismutase [Cu-Zn] >gi|48429153|sp|P61854.2|SODC_DROSE RecName: Full=Superoxide dismutase [Cu-Zn]
PregF_g1398.t1	7.10618e-20	P24492	RecName: Full=Diptericin; Flags: Precursor
PregF_g1399.t1	1.68982e-16	P24492	RecName: Full=Diptericin; Flags: Precursor
PregF_g4701.t1	1.5e-119	IPR006331 (TIGRFAM); IPR001365 (PFAM); G3DSA:3.20.20.140 (GENE3D); PTHR11409:SF39 (PANTHER); PTHR11409 (PANTHER); IPR032466 (SUPERFAMILY)	adenosine deaminase cecr1-like
PregF_g6478.t1	3e-22	SIGNAL_PEPTIDE_C_REGION (PHOBIUS); SIGNAL_PEPTIDE_H_REGION (PHOBIUS); NON_CYTOPLASMIC_DOMAIN (PHOBIUS); SIGNAL_PEPTIDE (PHOBIUS); SIGNAL_PEPTIDE_N_REGION (PHOBIUS); SignalP-noTM (SIGNALP_EUK); SignalP-noTM (SIGNALP_GRAM_NEGATIVE); SignalP-TM (SIGNALP_GRAM_POSITIVE)	PREDICTED: cecropin-B-like
PregF_g7272.t1	0	G3DSA:3.20.20.140 (GENE3D); IPR006331 (TIGRFAM); IPR013659 (PFAM); IPR001365 (PFAM); PTHR11409:SF38 (PANTHER); PTHR11409 (PANTHER); PTHR11409 (PANTHER); SIGNAL_PEPTIDE (PHOBIUS); SIGNAL_PEPTIDE_H_REGION (PHOBIUS); NON_CYTOPLASMIC_DOMAIN (PHOBIUS); SIGNAL_PEPTIDE_N_REGION (PHOBIUS); SIGNAL_PEPTIDE_C_REGION (PHOBIUS); SignalP-noTM (SIGNALP_EUK); IPR032466 (SUPERFAMILY)	adenosine deaminase cecr1-like
PregF_g7754.t1	0	G3DSA:2.170.300.10 (GENE3D); PTHR24035 (PANTHER); IPR013032 (PROSITE_PATTERNS); CYTOPLASMIC_DOMAIN (PHOBIUS); TRANSMEMBRANE (PHOBIUS); NON_CYTOPLASMIC_DOMAIN (PHOBIUS); IPR000742 (PROSITE_PROFILES); TMhelix (TMHMM)	nimrod isoform e
PregF_g2296.t1	3.3e-176	Coil (COILS); IPR019143 (PFAM); PTHR13886 (PANTHER); PTHR13886:SF4 (PANTHER)	jnk-interacting protein 3 isoform x9
PregF_g4248.t1	0	Coil (COILS); Coil (COILS); IPR032486 (PFAM); G3DSA:1.20.5.1000 (GENE3D); IPR015943 (G3DSA:2.130.10.GENE3D); PTHR13886 (PANTHER); PTHR13886:SF4 (PANTHER); IPR017986 (SUPERFAMILY)	jnk-interacting protein 3
PregF_g6107.t1	0	IPR001452 (SMART); G3DSA:2.30.30.40 (GENE3D); IPR001452 (PFAM); PTHR11232 (PANTHER); PTHR11232:SF18 (PANTHER); IPR001452 (PROSITE_PROFILES); IPR001452 (SUPERFAMILY)	jnk-interacting protein 1 isoform x1
