# Supplementary material for: Genome sequence of Phormia regina Meigen (Diptera: Calliphoridae): implications for medical, veterinary and forensic research
Source: BMC Genomics. 2016 Oct 28;17:842. doi: 10.1186/s12864-016-3187-z (PMC5084420; doi:10.1186/s12864-016-3187-z)
Supplement: Additional file 3: Table S3. — A list showing the distribution of cytochrome P450 monooxygenases families in the male and female P. regina genomes. (XLSX 18 kb) [file 12864_2016_3187_MOESM3_ESM.xlsx]

## Sheet: Female-cytP450
Female P. regina	E-value	Accession (E-value)	Predicted BLASTn Results
PregF_g3185.t1	0	Q95078	RecName: Full=Cytochrome P450 18a1; AltName: Full=CYPXVIIIA1
PregF_g4432.t1	2.92009e-100	Q9VGH1	RecName: Full=Cytochrome P450 315a1, mitochondrial; AltName: Full=CYPCCCXVA1; AltName: Full=Protein shadow; Flags: Precursor
PregF_g5776.t1	2.77592e-126	O46054	RecName: Full=Cytochrome P450 4ae1; AltName: Full=CYPIVAE1
PregF_g7979.t1	0	Q9VA27	RecName: Full=Cytochrome P450 4c3; AltName: Full=CYPIVC3
PregF_g5901.t1	9.42686e-139	P33269	RecName: Full=Cytochrome P450 4d1; AltName: Full=CYPIVD1
PregF_g2478.t1	1.43097e-139	Q27589	RecName: Full=Cytochrome P450 4d2; AltName: Full=CYPIVD2
PregF_g5897.t1	1.01857e-107	Q27589	RecName: Full=Cytochrome P450 4d2; AltName: Full=CYPIVD2
PregF_g4040.t1	4.45934e-112	Q27606	RecName: Full=Cytochrome P450 4e2; AltName: Full=CYPIVE2
PregF_g2822.t1	0	Q9V3S0	RecName: Full=Cytochrome P450 4g1; AltName: Full=CYPIVG1
PregF_g6638.t1	4.17712e-142	Q9V3S0	RecName: Full=Cytochrome P450 4g1; AltName: Full=CYPIVG1
PregF_g8254.t1	0	Q9VYY4	RecName: Full=Cytochrome P450 4g15; AltName: Full=CYPIVG15
PregF_g4254.t1	6.95996e-81	Q9V7G5	RecName: Full=Probable cytochrome P450 4aa1; AltName: Full=CYPIVAA1
PregF_g6629.t1	1.11428e-08	Q9V4T3	RecName: Full=Probable cytochrome P450 4ad1; AltName: Full=CYPIVAD1
PregF_g2318.t1	3.06209e-134	O46051	RecName: Full=Probable cytochrome P450 4d14; AltName: Full=CYPIVD14
PregF_g2793.t1	2.89778e-138	O46051	RecName: Full=Probable cytochrome P450 4d14; AltName: Full=CYPIVD14
PregF_g8308.t1	1.24183e-124	O46051	RecName: Full=Probable cytochrome P450 4d14; AltName: Full=CYPIVD14
PregF_g3427.t1	1.82254e-126	Q9V559	RecName: Full=Probable cytochrome P450 4p3; AltName: Full=CYPIVP3
PregF_g1933.t1	6.27106e-150	Q27593	RecName: Full=Cytochrome P450 6a8; AltName: Full=CYPVIA8
PregF_g5285.t1	1.76279e-76	Q27593	RecName: Full=Cytochrome P450 6a8; AltName: Full=CYPVIA8
PregF_g930.t1	2.25291e-60	Q27594	RecName: Full=Cytochrome P450 6a9; AltName: Full=CYPVIA9
PregF_g2331.t1	0	Q27594	RecName: Full=Cytochrome P450 6a9; AltName: Full=CYPVIA9
PregF_g2334.t1	2.06939e-175	Q27594	RecName: Full=Cytochrome P450 6a9; AltName: Full=CYPVIA9
PregF_g3656.t1	2.79813e-170	Q27594	RecName: Full=Cytochrome P450 6a9; AltName: Full=CYPVIA9
PregF_g6676.t1	1.43349e-93	Q27594	RecName: Full=Cytochrome P450 6a9; AltName: Full=CYPVIA9
PregF_g7820.t1	1.86922e-54	Q9V674	RecName: Full=Cytochrome P450 6g1; AltName: Full=CYPVIG1; AltName: Full=Cyp6-like protein
PregF_g6367.t1	2.63599e-44	Q9V770	RecName: Full=Probable cytochrome P450 6a17; AltName: Full=CYPVIA17
PregF_g8153.t1	6.02441e-131	Q9W223	RecName: Full=Probable cytochrome P450 6d2; AltName: Full=CYPVID2
PregF_g609.t1	7.92852e-70	Q9V675	RecName: Full=Probable cytochrome P450 6g2; AltName: Full=CYPVIG2
PregF_g1010.t1	1.34296e-107	Q9V675	RecName: Full=Probable cytochrome P450 6g2; AltName: Full=CYPVIG2
PregF_g7819.t1	7.92852e-70	Q9V675	RecName: Full=Probable cytochrome P450 6g2; AltName: Full=CYPVIG2
PregF_g3815.t1	0	Q27597	RecName: Full=NADPH--cytochrome P450 reductase; Short=CPR; Short=P450R
PregF_g4261.t1	5.78495e-156	Q9VE00	RecName: Full=Probable cytochrome P450 12a4, mitochondrial; AltName: Full=CYPXIIA4; Flags: Precursor
PregF_g957.t1	0	Q9VE01	RecName: Full=Probable cytochrome P450 12a5, mitochondrial; AltName: Full=CYPXIIA5; Flags: Precursor
PregF_g270.t1	4.65139e-141	Q7KR10	RecName: Full=Probable cytochrome P450 12d1 distal, mitochondrial; AltName: Full=CYPXIID1; Flags: Precursor
PregF_g8081.t1	2.56701e-163	Q9V419	RecName: Full=Probable cytochrome P450 28a5; AltName: Full=CYPXXVIIIA5
PregF_g7868.t1	1.2727e-37	Q9VMT6	RecName: Full=Probable cytochrome P450 28d2; AltName: Full=CYPXXVIIID2
PregF_g6370.t1	0	Q9V6D6	RecName: Full=Probable cytochrome P450 301a1, mitochondrial; AltName: Full=CYPCCCIA1; Flags: Precursor
PregF_g8275.t1	0	Q9V399	RecName: Full=Probable cytochrome P450 303a1; AltName: Full=CYPCCCIIIA1
PregF_g5331.t1	2.42964e-97	Q9VW43	RecName: Full=Probable cytochrome P450 305a1; AltName: Full=CYPCCCVA1
PregF_g7582.t1	1.9698e-72	Q9V5L3	RecName: Full=Probable cytochrome P450 49a1; AltName: Full=CYPXLIXA1
PregF_g7188.t1	0	Q9VG82	RecName: Full=Probable cytochrome P450 9f2; AltName: Full=CYPIXF2

## Sheet: Male-cytP450
Male P. regina	E-value	Accession (E-value)	Predicted BLASTn Results												Description (bit score)
PregM_g8071.t1	0	Q95078	RecName: Full=Cytochrome P450 18a1; AltName: Full=CYPXVIIIA1												RecName: Full=Cytochrome P450 18a1; AltName: Full=CYPXVIIIA1
PregM_g957.t1	1.17733e-68	Q9VRM7	RecName: Full=Cytochrome P450 307a1; AltName: Full=CYPCCCVIIA1; AltName: Full=Protein spook												RecName: Full=Cytochrome P450 307a1; AltName: Full=CYPCCCVIIA1; AltName: Full=Protein spook
PregM_g9050.t1	1.25766e-37	Q9VGH1	RecName: Full=Cytochrome P450 315a1, mitochondrial; AltName: Full=CYPCCCXVA1; AltName: Full=Protein shadow; Flags: Precursor												RecName: Full=Cytochrome P450 315a1, mitochondrial; AltName: Full=CYPCCCXVA1; AltName: Full=Protein shadow; Flags: Precursor
PregM_g2488.t1	2.79813e-113	O46054	RecName: Full=Cytochrome P450 4ae1; AltName: Full=CYPIVAE1												RecName: Full=Cytochrome P450 4ae1; AltName: Full=CYPIVAE1
PregM_g1801.t1	0	Q9VA27	RecName: Full=Cytochrome P450 4c3; AltName: Full=CYPIVC3												RecName: Full=Cytochrome P450 4c3; AltName: Full=CYPIVC3
PregM_g7723.t1	3.05962e-140	P33269	RecName: Full=Cytochrome P450 4d1; AltName: Full=CYPIVD1												RecName: Full=Cytochrome P450 4d1; AltName: Full=CYPIVD1
PregM_g2269.t1	8.17211e-107	Q27589	RecName: Full=Cytochrome P450 4d2; AltName: Full=CYPIVD2												RecName: Full=Cytochrome P450 4d2; AltName: Full=CYPIVD2
PregM_g2553.t1	0	Q27589	RecName: Full=Cytochrome P450 4d2; AltName: Full=CYPIVD2												RecName: Full=Cytochrome P450 4d2; AltName: Full=CYPIVD2
PregM_g2346.t1	6.45814e-123	Q9VS79	RecName: Full=Cytochrome P450 4d8; AltName: Full=CYPIVD8												RecName: Full=Cytochrome P450 4d8; AltName: Full=CYPIVD8
PregM_g5798.t1	4.471e-112	Q27606	RecName: Full=Cytochrome P450 4e2; AltName: Full=CYPIVE2												RecName: Full=Cytochrome P450 4e2; AltName: Full=CYPIVE2
PregM_g180.t1	0	Q9V3S0	RecName: Full=Cytochrome P450 4g1; AltName: Full=CYPIVG1												RecName: Full=Cytochrome P450 4g1; AltName: Full=CYPIVG1
PregM_g6866.t1	0	Q9V3S0	RecName: Full=Cytochrome P450 4g1; AltName: Full=CYPIVG1												RecName: Full=Cytochrome P450 4g1; AltName: Full=CYPIVG1
PregM_g7892.t1	0	Q9VYY4	RecName: Full=Cytochrome P450 4g15; AltName: Full=CYPIVG15												RecName: Full=Cytochrome P450 4g15; AltName: Full=CYPIVG15
PregM_g9154.t1	6.97816e-81	Q9V7G5	RecName: Full=Probable cytochrome P450 4aa1; AltName: Full=CYPIVAA1												RecName: Full=Probable cytochrome P450 4aa1; AltName: Full=CYPIVAA1
PregM_g7704.t1	1.1356e-76	Q9V4T3	RecName: Full=Probable cytochrome P450 4ad1; AltName: Full=CYPIVAD1												RecName: Full=Probable cytochrome P450 4ad1; AltName: Full=CYPIVAD1
PregM_g7297.t1	1.64828e-164	O46051	RecName: Full=Probable cytochrome P450 4d14; AltName: Full=CYPIVD14												RecName: Full=Probable cytochrome P450 4d14; AltName: Full=CYPIVD14
PregM_g7508.t1	2.84305e-138	O46051	RecName: Full=Probable cytochrome P450 4d14; AltName: Full=CYPIVD14												RecName: Full=Probable cytochrome P450 4d14; AltName: Full=CYPIVD14
PregM_g5732.t1	9.13765e-60	Q9V4U9	RecName: Full=Probable cytochrome P450 6a13; AltName: Full=CYPVIA13												RecName: Full=Probable cytochrome P450 6a13; AltName: Full=CYPVIA13
PregM_g2234.t1	1.04832e-107	Q9V675	RecName: Full=Probable cytochrome P450 6g2; AltName: Full=CYPVIG2												RecName: Full=Probable cytochrome P450 6g2; AltName: Full=CYPVIG2
PregM_g2512.t1	6.27106e-150	Q27593	RecName: Full=Cytochrome P450 6a8; AltName: Full=CYPVIA8												RecName: Full=Cytochrome P450 6a8; AltName: Full=CYPVIA8
PregM_g7970.t1	1.8348e-76	Q27593	RecName: Full=Cytochrome P450 6a8; AltName: Full=CYPVIA8												RecName: Full=Cytochrome P450 6a8; AltName: Full=CYPVIA8
PregM_g117.t1	0	Q27594	RecName: Full=Cytochrome P450 6a9; AltName: Full=CYPVIA9												RecName: Full=Cytochrome P450 6a9; AltName: Full=CYPVIA9
PregM_g2302.t1	1.05558e-35	Q27594	RecName: Full=Cytochrome P450 6a9; AltName: Full=CYPVIA9												RecName: Full=Cytochrome P450 6a9; AltName: Full=CYPVIA9
PregM_g3039.t1	1.55445e-61	Q27594	RecName: Full=Cytochrome P450 6a9; AltName: Full=CYPVIA9												RecName: Full=Cytochrome P450 6a9; AltName: Full=CYPVIA9
PregM_g3071.t1	0	Q27594	RecName: Full=Cytochrome P450 6a9; AltName: Full=CYPVIA9												RecName: Full=Cytochrome P450 6a9; AltName: Full=CYPVIA9
PregM_g3382.t1	2.49649e-97	Q27594	RecName: Full=Cytochrome P450 6a9; AltName: Full=CYPVIA9												RecName: Full=Cytochrome P450 6a9; AltName: Full=CYPVIA9
PregM_g3619.t1	1.38228e-159	Q27594	RecName: Full=Cytochrome P450 6a9; AltName: Full=CYPVIA9												RecName: Full=Cytochrome P450 6a9; AltName: Full=CYPVIA9
PregM_g6036.t1	1.97171e-44	Q27594	RecName: Full=Cytochrome P450 6a9; AltName: Full=CYPVIA9												RecName: Full=Cytochrome P450 6a9; AltName: Full=CYPVIA9
PregM_g7162.t1	4.80978e-166	Q27594	RecName: Full=Cytochrome P450 6a9; AltName: Full=CYPVIA9												RecName: Full=Cytochrome P450 6a9; AltName: Full=CYPVIA9
PregM_g619.t1	0	Q27597	RecName: Full=NADPH--cytochrome P450 reductase; Short=CPR; Short=P450R												RecName: Full=NADPH--cytochrome P450 reductase; Short=CPR; Short=P450R
PregM_g6645.t1	2.37403e-180	Q9VE00	RecName: Full=Probable cytochrome P450 12a4, mitochondrial; AltName: Full=CYPXIIA4; Flags: Precursor												RecName: Full=Probable cytochrome P450 12a4, mitochondrial; AltName: Full=CYPXIIA4; Flags: Precursor
PregM_g2529.t1	0	Q9VE01	RecName: Full=Probable cytochrome P450 12a5, mitochondrial; AltName: Full=CYPXIIA5; Flags: Precursor												RecName: Full=Probable cytochrome P450 12a5, mitochondrial; AltName: Full=CYPXIIA5; Flags: Precursor
PregM_g668.t1	1.64856e-158	Q7KR10	RecName: Full=Probable cytochrome P450 12d1 distal, mitochondrial; AltName: Full=CYPXIID1; Flags: Precursor												RecName: Full=Probable cytochrome P450 12d1 distal, mitochondrial; AltName: Full=CYPXIID1; Flags: Precursor
PregM_g667.t1	2.98197e-157	P82712	RecName: Full=Probable cytochrome P450 12d1 proximal, mitochondrial; AltName: Full=CYPXIID1; Flags: Precursor												RecName: Full=Probable cytochrome P450 12d1 proximal, mitochondrial; AltName: Full=CYPXIID1; Flags: Precursor
PregM_g9026.t1	1.61789e-163	Q9V419	RecName: Full=Probable cytochrome P450 28a5; AltName: Full=CYPXXVIIIA5												RecName: Full=Probable cytochrome P450 28a5; AltName: Full=CYPXXVIIIA5
PregM_g2219.t1	0	Q9V6D6	RecName: Full=Probable cytochrome P450 301a1, mitochondrial; AltName: Full=CYPCCCIA1; Flags: Precursor												RecName: Full=Probable cytochrome P450 301a1, mitochondrial; AltName: Full=CYPCCCIA1; Flags: Precursor
PregM_g2485.t1	0	Q9V399	RecName: Full=Probable cytochrome P450 303a1; AltName: Full=CYPCCCIIIA1												RecName: Full=Probable cytochrome P450 303a1; AltName: Full=CYPCCCIIIA1
PregM_g6117.t1	2.436e-97	Q9VW43	RecName: Full=Probable cytochrome P450 305a1; AltName: Full=CYPCCCVA1												RecName: Full=Probable cytochrome P450 305a1; AltName: Full=CYPCCCVA1
PregM_g9225.t1	4.41084e-56	Q9VG40	RecName: Full=Probable cytochrome P450 313a4; AltName: Full=CYPCCCXIIIA4												RecName: Full=Probable cytochrome P450 313a4; AltName: Full=CYPCCCXIIIA4
PregM_g6271.t1	1.97495e-72	Q9V5L3	RecName: Full=Probable cytochrome P450 49a1; AltName: Full=CYPXLIXA1												RecName: Full=Probable cytochrome P450 49a1; AltName: Full=CYPXLIXA1
PregM_g8122.t1	8.41096e-68	Q9VG82	RecName: Full=Probable cytochrome P450 9f2; AltName: Full=CYPIXF2												RecName: Full=Probable cytochrome P450 9f2; AltName: Full=CYPIXF2
PregM_g8123.t1	0	Q9VG82	RecName: Full=Probable cytochrome P450 9f2; AltName: Full=CYPIXF2												RecName: Full=Probable cytochrome P450 9f2; AltName: Full=CYPIXF2
PregM_g4237.t1			cytochrome p450 61
PregM_g3605.t1			probable cytochrome p450 mitochondrial
