# Supplementary material for: Genome sequence of Phormia regina Meigen (Diptera: Calliphoridae): implications for medical, veterinary and forensic research
Source: BMC Genomics. 2016 Oct 28;17:842. doi: 10.1186/s12864-016-3187-z (PMC5084420; doi:10.1186/s12864-016-3187-z)
Supplement: Additional file 4: Table S4. — A list showing the distribution of glutathione S-transferases in the male and female P. regina genomes. (XLSX 9 kb) [file 12864_2016_3187_MOESM4_ESM.xlsx]

## Sheet: GST
Female P. regina	Lowest E-value	Accession (E-value)	Predicted BLASTp results
PregF_g487.t1	6.69721e-103	P41043	RecName: Full=Glutathione S-transferase S1; AltName: Full=GST class-sigma 1; AltName: Full=Glutathione S-transferase 2
PregF_g1500.t1	8.39555e-33	Q9VG93	RecName: Full=Glutathione S-transferase D7
PregF_g4857.t1	2.45021e-45	Q9VHD2	RecName: Full=Probable maleylacetoacetate isomerase 2; Short=MAAI 2; AltName: Full=Glutathione S-transferase zeta 2
PregF_g6964.t1	7.42288e-78	NP_524696	microsomal glutathione S-transferase-like, isoform A [Drosophila melanogaster] >gi|18447402|gb|AAL68265.1| RE10696p [Drosophila melanogaster] >gi|22832631|gb|AAF50864.2| microsomal glutathione S-transferase-like, isoform A [Drosophila melanogaster] >gi|220951838|gb|ACL88462.1| Mgstl-PA, partial [synthetic construct] >gi|220959776|gb|ACL92431.1| Mgstl-PA [synthetic construct]
PregF_g7414.t1	4.3258e-86	P20432	RecName: Full=Glutathione S-transferase D1; AltName: Full=DDT-dehydrochlorinase
PregF_g7415.t1	3.07446e-121	P20432	RecName: Full=Glutathione S-transferase D1; AltName: Full=DDT-dehydrochlorinase
PregF_g7678.t1	3.59681e-40	Q9VG95	RecName: Full=Glutathione S-transferase D5
PregF_g7873.t1	1.00981e-08	Q9VG95	RecName: Full=Glutathione S-transferase D5
PregF_g7977.t1	1.34812e-35	P20432	RecName: Full=Glutathione S-transferase D1; AltName: Full=DDT-dehydrochlorinase
Male P. regina	Lowest E-value	Accession (E-value)	Predicted BLASTp results
PregM_g2384.t1	3.09175e-141	P41043	RecName: Full=Glutathione S-transferase S1; AltName: Full=GST class-sigma 1; AltName: Full=Glutathione S-transferase 2
PregM_g3791.t1	1.49868e-06	Q9VG97	RecName: Full=Inactive glutathione S-transferase D3
PregM_g4825.t1	6.90687e-87	P20432	RecName: Full=Glutathione S-transferase D1; AltName: Full=DDT-dehydrochlorinase
PregM_g4826.t1	3.0825e-121	P20432	RecName: Full=Glutathione S-transferase D1; AltName: Full=DDT-dehydrochlorinase
PregM_g4827.t1	3.93406e-119	P20432	RecName: Full=Glutathione S-transferase D1; AltName: Full=DDT-dehydrochlorinase
PregM_g5013.t1	0	P46415	RecName: Full=Alcohol dehydrogenase class-3; AltName: Full=Alcohol dehydrogenase class-III; AltName: Full=Glutathione-dependent formaldehyde dehydrogenase; Short=FALDH; Short=FDH; Short=GSH-FDH; AltName: Full=Octanol dehydrogenase; AltName: Full=S-(hydroxymethyl)glutathione dehydrogenase
PregM_g5136.t1	1.35164e-35	P20432	RecName: Full=Glutathione S-transferase D1; AltName: Full=DDT-dehydrochlorinase
PregM_5464.t1	3.07e-76	NP_524696	microsomal glutathione s-transferase- isoform a
PregM_g6413.t1	2.45662e-45	Q9VHD2	RecName: Full=Probable maleylacetoacetate isomerase 2; Short=MAAI 2; AltName: Full=Glutathione S-transferase zeta 2
PregM_g6516.t1	1.47973e-43	Q9VG93	RecName: Full=Glutathione S-transferase D7
PregM_g8803.t1	8.4175e-33	Q9VG93	RecName: Full=Glutathione S-transferase D7
