# Supplementary material for: Genome sequence of Phormia regina Meigen (Diptera: Calliphoridae): implications for medical, veterinary and forensic research
Source: BMC Genomics. 2016 Oct 28;17:842. doi: 10.1186/s12864-016-3187-z (PMC5084420; doi:10.1186/s12864-016-3187-z)
Supplement: Additional file 5: Table S5. — A list of metabolic enzymes that belong to the esterases and hydrolases family that are predicted to be linked with insecticide resistance. (XLSX 22 kb) [file 12864_2016_3187_MOESM5_ESM.xlsx]

## Sheet: Female-esterase-hydrolase
Female P. regina	E-value	Accession (E-value)	Predicted BLASTn results
g7166.t1	1.0955e-171	P25455	RecName: Full=1-phosphatidylinositol 4,5-bisphosphate phosphodiesterase classes I and II; AltName: Full=Phosphoinositide phospholipase C
g772.t1	0	P13217	RecName: Full=1-phosphatidylinositol 4,5-bisphosphate phosphodiesterase; AltName: Full=No receptor potential A protein; AltName: Full=Phosphoinositide phospholipase C
g5068.t1	2.94241e-78	P13217	RecName: Full=1-phosphatidylinositol 4,5-bisphosphate phosphodiesterase; AltName: Full=No receptor potential A protein; AltName: Full=Phosphoinositide phospholipase C
g3785.t1	2.81101e-28	P13217	RecName: Full=1-phosphatidylinositol 4,5-bisphosphate phosphodiesterase; AltName: Full=No receptor potential A protein; AltName: Full=Phosphoinositide phospholipase C
g8055.t1	3.21768e-25	Q24093	RecName: Full=Abhydrolase domain-containing protein 2
g6640.t1	2.00548e-34	Q24093	RecName: Full=Abhydrolase domain-containing protein 2
g2510.t1	2.99442e-29	P07140	RecName: Full=Acetylcholinesterase; Short=AChE; Contains: RecName: Full=Acetylcholinesterase 16 kDa subunit; Contains: RecName: Full=Acetylcholinesterase 55 kDa subunit; Flags: Precursor
g2391.t1	5.05808e-133	P07140	RecName: Full=Acetylcholinesterase; Short=AChE; Contains: RecName: Full=Acetylcholinesterase 16 kDa subunit; Contains: RecName: Full=Acetylcholinesterase 55 kDa subunit; Flags: Precursor
g3181.t1	0	Q27580	RecName: Full=Adenosylhomocysteinase; Short=AdoHcyase; AltName: Full=S-adenosyl-L-homocysteine hydrolase
g7590.t1	2.13854e-73	P08144	RecName: Full=Alpha-amylase A; AltName: Full=1,4-alpha-D-glucan glucanohydrolase; Flags: Precursor
g1758.t1	1.08112e-166	P08144	RecName: Full=Alpha-amylase A; AltName: Full=1,4-alpha-D-glucan glucanohydrolase; Flags: Precursor
g7138.t1	1.21554e-135	Q04448	RecName: Full=Bifunctional methylenetetrahydrofolate dehydrogenase/cyclohydrolase, mitochondrial; Short=DNMDMC; Includes: RecName: Full=NAD-dependent methylenetetrahydrofolate dehydrogenase; Includes: RecName: Full=Methenyltetrahydrofolate cyclohydrolase; Flags: Precursor
g7391.t1	8.96406e-134	O96553	RecName: Full=C-1-tetrahydrofolate synthase, cytoplasmic; Short=C1-THF synthase; Includes: RecName: Full=Methylenetetrahydrofolate dehydrogenase; Includes: RecName: Full=Methenyltetrahydrofolate cyclohydrolase; Includes: RecName: Full=Formyltetrahydrofolate synthetase
g1193.t1	0	O96553	RecName: Full=C-1-tetrahydrofolate synthase, cytoplasmic; Short=C1-THF synthase; Includes: RecName: Full=Methylenetetrahydrofolate dehydrogenase; Includes: RecName: Full=Methenyltetrahydrofolate cyclohydrolase; Includes: RecName: Full=Formyltetrahydrofolate synthetase
g4607.t1	1.12232e-74	Q8IRU4	RecName: Full=cAMP-specific 3',5'-cyclic phosphodiesterase, isoform F; AltName: Full=Learning/memory process protein; AltName: Full=Protein dunce
g178.t1	9.51777e-30	Q8IRU4	RecName: Full=cAMP-specific 3',5'-cyclic phosphodiesterase, isoform F; AltName: Full=Learning/memory process protein; AltName: Full=Protein dunce
g5636.t1	9.52553e-23	Q9W4T4	RecName: Full=cAMP-specific 3',5'-cyclic phosphodiesterase, isoform I; AltName: Full=Learning/memory process protein; AltName: Full=Protein dunce
g3534.t1	4.26408e-11	Q9W4T4	RecName: Full=cAMP-specific 3',5'-cyclic phosphodiesterase, isoform I; AltName: Full=Learning/memory process protein; AltName: Full=Protein dunce
g929.t1	0	P12252	RecName: Full=cAMP-specific 3',5'-cyclic phosphodiesterase; AltName: Full=Learning/memory process protein; AltName: Full=Protein dunce
g8039.t1	1.35368e-172	Q9VFI9	RecName: Full=cGMP-specific 3',5'-cyclic phosphodiesterase; AltName: Full=DmPDE5/6; Short=DmPDE6; Flags: Precursor
g5334.t1	4.00487e-12	Q9VJ79	RecName: Full=Dual 3',5'-cyclic-AMP and -GMP phosphodiesterase 11; AltName: Full=cAMP and cGMP phosphodiesterase 11
g7940.t1	3.31079e-36	P18167	RecName: Full=Esterase P; Short=Est-P; AltName: Full=Carboxylic-ester hydrolase P; Short=Carboxylesterase-P; Flags: Precursor
g7523.t1	2.07577e-54	P18167	RecName: Full=Esterase P; Short=Est-P; AltName: Full=Carboxylic-ester hydrolase P; Short=Carboxylesterase-P; Flags: Precursor
g6789.t1	7.27879e-36	P18167	RecName: Full=Esterase P; Short=Est-P; AltName: Full=Carboxylic-ester hydrolase P; Short=Carboxylesterase-P; Flags: Precursor
g6789.t1	7.27879e-36	P18167	RecName: Full=Esterase P; Short=Est-P; AltName: Full=Carboxylic-ester hydrolase P; Short=Carboxylesterase-P; Flags: Precursor
g6504.t1	7.24863e-35	P18167	RecName: Full=Esterase P; Short=Est-P; AltName: Full=Carboxylic-ester hydrolase P; Short=Carboxylesterase-P; Flags: Precursor
g3204.t1	8.67381e-27	P18167	RecName: Full=Esterase P; Short=Est-P; AltName: Full=Carboxylic-ester hydrolase P; Short=Carboxylesterase-P; Flags: Precursor
g2955.t1	5.15122e-49	P18167	RecName: Full=Esterase P; Short=Est-P; AltName: Full=Carboxylic-ester hydrolase P; Short=Carboxylesterase-P; Flags: Precursor
g7920.t1	3.08657e-54	P08171	RecName: Full=Esterase-6; Short=Est-6; AltName: Full=Carboxylic-ester hydrolase 6; Short=Carboxylesterase-6; Flags: Precursor
g7029.t1	1.10352e-23	P08171	RecName: Full=Esterase-6; Short=Est-6; AltName: Full=Carboxylic-ester hydrolase 6; Short=Carboxylesterase-6; Flags: Precursor
g6293.t1	1.18102e-47	P08171	RecName: Full=Esterase-6; Short=Est-6; AltName: Full=Carboxylic-ester hydrolase 6; Short=Carboxylesterase-6; Flags: Precursor
g5540.t1	9.33332e-27	P08171	RecName: Full=Esterase-6; Short=Est-6; AltName: Full=Carboxylic-ester hydrolase 6; Short=Carboxylesterase-6; Flags: Precursor
g5100.t1	8.20909e-35	P08171	RecName: Full=Esterase-6; Short=Est-6; AltName: Full=Carboxylic-ester hydrolase 6; Short=Carboxylesterase-6; Flags: Precursor
g3298.t1	2.21069e-38	P08171	RecName: Full=Esterase-6; Short=Est-6; AltName: Full=Carboxylic-ester hydrolase 6; Short=Carboxylesterase-6; Flags: Precursor
g2277.t1	2.01971e-42	P08171	RecName: Full=Esterase-6; Short=Est-6; AltName: Full=Carboxylic-ester hydrolase 6; Short=Carboxylesterase-6; Flags: Precursor
g1130.t1	2.26273e-39	P08171	RecName: Full=Esterase-6; Short=Est-6; AltName: Full=Carboxylic-ester hydrolase 6; Short=Carboxylesterase-6; Flags: Precursor
g5477.t1	2.16325e-139	O77460	RecName: Full=Inorganic pyrophosphatase; AltName: Full=Nucleosome-remodeling factor 38 kDa subunit; AltName: Full=Pyrophosphate phospho-hydrolase; Short=PPase
g3969.t1	0	Q9U969	RecName: Full=Neuropathy target esterase sws; AltName: Full=Swiss cheese; Short=DSWS
g84.t1	0	Q9VA70	RecName: Full=Neutral ceramidase; Short=N-CDase; Short=NCDase; AltName: Full=Neutral N-acylsphingosine amidohydrolase; AltName: Full=Neutral acylsphingosine deacylase; AltName: Full=Slug-a-bed protein; Flags: Precursor
g764.t1	5.05572e-42	O76464	RecName: Full=Nitrilase and fragile histidine triad fusion protein NitFhit; AltName: Full=NFT-1 protein; Includes: RecName: Full=Bis(5'-adenosyl)-triphosphatase; AltName: Full=Diadenosine 5',5'''-P1,P3-triphosphate hydrolase; Short=AP3A hydrolase; Short=AP3Aase; Short=Dinucleosidetriphosphatase; Includes: RecName: Full=Nitrilase homolog
g597.t1	5.84526e-07	O76464	RecName: Full=Nitrilase and fragile histidine triad fusion protein NitFhit; AltName: Full=NFT-1 protein; Includes: RecName: Full=Bis(5'-adenosyl)-triphosphatase; AltName: Full=Diadenosine 5',5'''-P1,P3-triphosphate hydrolase; Short=AP3A hydrolase; Short=AP3Aase; Short=Dinucleosidetriphosphatase; Includes: RecName: Full=Nitrilase homolog
g3382.t1	9.38297e-136	O76464	RecName: Full=Nitrilase and fragile histidine triad fusion protein NitFhit; AltName: Full=NFT-1 protein; Includes: RecName: Full=Bis(5'-adenosyl)-triphosphatase; AltName: Full=Diadenosine 5',5'''-P1,P3-triphosphate hydrolase; Short=AP3A hydrolase; Short=AP3Aase; Short=Dinucleosidetriphosphatase; Includes: RecName: Full=Nitrilase homolog
g3913.t1	3.29841e-144	Q9VUX3	RecName: Full=Palmitoleoyl-protein carboxylesterase NOTUM; AltName: Full=Protein Notum; AltName: Full=Protein wingful; AltName: Full=dNOTUM; Flags: Precursor
g1201.t1	2.22663e-137	Q9VSY6	RecName: Full=Phosphoserine phosphatase; Short=PSP; Short=PSPase; AltName: Full=O-phosphoserine phosphohydrolase
g3457.t1	7.66602e-44	Q9VXP4	RecName: Full=Platelet-activating factor acetylhydrolase IB subunit beta homolog
g3855.t1	1.65538e-85	Q9VLJ0	RecName: Full=Probable cGMP 3',5'-cyclic phosphodiesterase subunit delta; Short=DmPrBP >gi|223635552|sp|B4Q785.1|PDE6D_DROSI RecName: Full=Probable cGMP 3',5'-cyclic phosphodiesterase subunit delta >gi|223635555|sp|B4NXG9.1|PDE6D_DROYA RecName: Full=Probable cGMP 3',5'-cyclic phosphodiesterase subunit delta
g6562.t1	1.17618e-86	Q9VXT7	RecName: Full=Probable isoaspartyl peptidase/L-asparaginase CG7860; AltName: Full=Beta-aspartyl-peptidase CG7860; AltName: Full=Isoaspartyl dipeptidase CG7860; AltName: Full=L-asparagine amidohydrolase CG7860; Contains: RecName: Full=Probable isoaspartyl peptidase/L-asparaginase CG7860 alpha chain; Contains: RecName: Full=Probable isoaspartyl peptidase/L-asparaginase CG7860 beta chain; Flags: Pre…
g1839.t1	3.04466e-116	Q9VXT7	RecName: Full=Probable isoaspartyl peptidase/L-asparaginase CG7860; AltName: Full=Beta-aspartyl-peptidase CG7860; AltName: Full=Isoaspartyl dipeptidase CG7860; AltName: Full=L-asparagine amidohydrolase CG7860; Contains: RecName: Full=Probable isoaspartyl peptidase/L-asparaginase CG7860 alpha chain; Contains: RecName: Full=Probable isoaspartyl peptidase/L-asparaginase CG7860 beta chain; Flags: Pre…
g4102.t1	8.98538e-80	O97067	RecName: Full=Probable peptidyl-tRNA hydrolase 2; Short=PTH 2
g518.t1	1.67612e-09	O18391	RecName: Full=Probable serine hydrolase; AltName: Full=Kraken protein
g1320.t1	0	Q9VQM4	RecName: Full=Probable tyrosyl-DNA phosphodiesterase; Short=Tyr-DNA phosphodiesterase; AltName: Full=Protein glaikit
g5082.t1	0	P55824	RecName: Full=Probable ubiquitin carboxyl-terminal hydrolase FAF; AltName: Full=Protein fat facets; AltName: Full=Ubiquitin thioesterase FAF; AltName: Full=Ubiquitin-specific-processing protease FAF; Short=Deubiquitinating enzyme FAF
g6861.t1	0	P50245	RecName: Full=Putative adenosylhomocysteinase 2; Short=AdoHcyase 2; AltName: Full=S-adenosyl-L-homocysteine hydrolase 2
g5819.t1	0	Q9W2M2	RecName: Full=Trehalase; AltName: Full=Alpha,alpha-trehalase; AltName: Full=Alpha,alpha-trehalose glucohydrolase; Flags: Precursor
g7984.t1	3.48261e-09	P16620	RecName: Full=Tyrosine-protein phosphatase 69D; AltName: Full=Protein-tyrosine-phosphate phosphohydrolase; Short=DPTP; Flags: Precursor
g813.t1	5.96476e-20	P16621	RecName: Full=Tyrosine-protein phosphatase Lar; AltName: Full=Protein-tyrosine-phosphate phosphohydrolase; AltName: Full=dLAR; Flags: Precursor
g7808.t1	2.52668e-53	P16621	RecName: Full=Tyrosine-protein phosphatase Lar; AltName: Full=Protein-tyrosine-phosphate phosphohydrolase; AltName: Full=dLAR; Flags: Precursor
g737.t1	1.8021e-59	P16621	RecName: Full=Tyrosine-protein phosphatase Lar; AltName: Full=Protein-tyrosine-phosphate phosphohydrolase; AltName: Full=dLAR; Flags: Precursor
g5226.t1	0	P16621	RecName: Full=Tyrosine-protein phosphatase Lar; AltName: Full=Protein-tyrosine-phosphate phosphohydrolase; AltName: Full=dLAR; Flags: Precursor
g279.t1	6.86253e-44	P16621	RecName: Full=Tyrosine-protein phosphatase Lar; AltName: Full=Protein-tyrosine-phosphate phosphohydrolase; AltName: Full=dLAR; Flags: Precursor
g2232.t1	2.87444e-18	P16621	RecName: Full=Tyrosine-protein phosphatase Lar; AltName: Full=Protein-tyrosine-phosphate phosphohydrolase; AltName: Full=dLAR; Flags: Precursor
g3456.t1	1.15029e-70	Q9W462	RecName: Full=Ubiquitin carboxyl-terminal hydrolase 30 homolog; Short=dUSP30; AltName: Full=Deubiquitinating enzyme 30 homolog; AltName: Full=Ubiquitin thioesterase 30 homolog; AltName: Full=Ubiquitin-specific-processing protease 30 homolog; Short=Ub-specific protease 30 homolog
g7909.t1	1.66078e-74	Q9VRP5	RecName: Full=Ubiquitin carboxyl-terminal hydrolase 36; AltName: Full=Deubiquitinating enzyme 36; AltName: Full=Protein scrawny; AltName: Full=Ubiquitin thioesterase 36; AltName: Full=Ubiquitin-specific-processing protease 36
g6990.t1	2.79597e-17	Q9VRP5	RecName: Full=Ubiquitin carboxyl-terminal hydrolase 36; AltName: Full=Deubiquitinating enzyme 36; AltName: Full=Protein scrawny; AltName: Full=Ubiquitin thioesterase 36; AltName: Full=Ubiquitin-specific-processing protease 36
g4476.t1	6.09718e-13	Q9VRP5	RecName: Full=Ubiquitin carboxyl-terminal hydrolase 36; AltName: Full=Deubiquitinating enzyme 36; AltName: Full=Protein scrawny; AltName: Full=Ubiquitin thioesterase 36; AltName: Full=Ubiquitin-specific-processing protease 36
g88.t1	5.85939e-06	Q24574	RecName: Full=Ubiquitin carboxyl-terminal hydrolase 64E; AltName: Full=Ubiquitin thioesterase 64E; AltName: Full=Ubiquitin-specific-processing protease 64E; Short=Deubiquitinating enzyme 64E
g3305.t1	0	Q24574	RecName: Full=Ubiquitin carboxyl-terminal hydrolase 64E; AltName: Full=Ubiquitin thioesterase 64E; AltName: Full=Ubiquitin-specific-processing protease 64E; Short=Deubiquitinating enzyme 64E
g7274.t1	0	Q9VYQ8	RecName: Full=Ubiquitin carboxyl-terminal hydrolase 7; AltName: Full=Ubiquitin thioesterase 7; AltName: Full=Ubiquitin-specific-processing protease 7; Short=Deubiquitinating enzyme 7
g3047.t1	4.22565e-39	Q9VYQ8	RecName: Full=Ubiquitin carboxyl-terminal hydrolase 7; AltName: Full=Ubiquitin thioesterase 7; AltName: Full=Ubiquitin-specific-processing protease 7; Short=Deubiquitinating enzyme 7
g3337.t1	4.55853e-57	Q7K5N4	RecName: Full=Ubiquitin carboxyl-terminal hydrolase calypso; AltName: Full=BAP1 homolog
g6920.t1	8.39417e-15	Q9VVR1	RecName: Full=Ubiquitin carboxyl-terminal hydrolase nonstop; AltName: Full=Deubiquitinating enzyme nonstop; AltName: Full=Ubiquitin thioesterase nonstop; AltName: Full=Ubiquitin-specific-processing protease nonstop
g5896.t1	6.08604e-10	Q9VVR1	RecName: Full=Ubiquitin carboxyl-terminal hydrolase nonstop; AltName: Full=Deubiquitinating enzyme nonstop; AltName: Full=Ubiquitin thioesterase nonstop; AltName: Full=Ubiquitin-specific-processing protease nonstop
g5054.t1	1.17779e-20	Q9VVR1	RecName: Full=Ubiquitin carboxyl-terminal hydrolase nonstop; AltName: Full=Deubiquitinating enzyme nonstop; AltName: Full=Ubiquitin thioesterase nonstop; AltName: Full=Ubiquitin-specific-processing protease nonstop
g5033.t1	2.37424e-13	Q9VVR1	RecName: Full=Ubiquitin carboxyl-terminal hydrolase nonstop; AltName: Full=Deubiquitinating enzyme nonstop; AltName: Full=Ubiquitin thioesterase nonstop; AltName: Full=Ubiquitin-specific-processing protease nonstop
g117.t1	9.02252e-21	Q9VVR1	RecName: Full=Ubiquitin carboxyl-terminal hydrolase nonstop; AltName: Full=Deubiquitinating enzyme nonstop; AltName: Full=Ubiquitin thioesterase nonstop; AltName: Full=Ubiquitin-specific-processing protease nonstop
g3776.t1	1.52057e-114	P35122	RecName: Full=Ubiquitin carboxyl-terminal hydrolase; AltName: Full=Ubiquitin thioesterase
g8298.t1	3.34503e-105	Q9VRJ9	RecName: Full=Ubiquitin thioesterase OTU1
g7347.t1	2.63525e-118	Q9VL00	RecName: Full=Ubiquitin thioesterase otubain-like; AltName: Full=Ubiquitin-specific-processing protease otubain-like; Short=Deubiquitinating enzyme otubain-like
g5914.t1			sphingomyelin phosphodiesterase isoform x2
g7200.t1			trifunctional nucleotide phosphoesterase protein isoform x2
g1410.t1			ubiquitin carboxyl-terminal hydrolase 34
g5726.t1			ubiquitin carboxyl-terminal hydrolase 5
g3869.t1			ubiquitin carboxyl-terminal hydrolase 8 isoform x1
g7980.t1			ubiquitin carboxyl-terminal hydrolase cyld isoform x3
g5063.t1			2 -phosphodiesterase 12
g7686.t1			abhydrolase domain-containing protein 16a
g2727.t1			abhydrolase domain-containing protein 4
g4969.t1			acyl-protein thioesterase 1
g4968.t1			acyl-protein thioesterase 1
g4746.t1			bleomycin hydrolase
g5917.t1			deoxyuridine 5 -triphosphate nucleotidohydrolase
g5177.t1			dual 3 -cyclic-amp and -gmp phosphodiesterase 11
g7101.t1			ester hydrolase c11orf54 homolog
g8181.t1			esterase b1
g6019.t1			fatty-acid amide hydrolase 2 isoform x2
g7845.t1			glycerophosphocholine phosphodiesterase gpcpd1
g3871.t1			glycerophosphocholine phosphodiesterase gpcpd1
g5836.t1			gtp cyclohydrolase 1 type 2
g5168.t1			high affinity camp-specific and ibmx-insensitive 3 -cyclic phosphodiesterase 8a
g3968.t1			leukotriene a-4 hydrolase isoform x2
g7912.t1			nudix hydrolase 8 isoform x2
g2302.t1			protein phosphatase methylesterase 1
g4438.t1			pyrimidine-specific ribonucleoside hydrolase

## Sheet: Male-esterase-hydrolase
Male P. regina	E-value	Accession (E-value)	Predicted BLASTn results
g6125.t1	7.79942e-173	P25455	RecName: Full=1-phosphatidylinositol 4,5-bisphosphate phosphodiesterase classes I and II; AltName: Full=Phosphoinositide phospholipase C
g391.t1	5.64009e-39	P13217	RecName: Full=1-phosphatidylinositol 4,5-bisphosphate phosphodiesterase; AltName: Full=No receptor potential A protein; AltName: Full=Phosphoinositide phospholipase C
g9144.t1	2.95011e-78	P13217	RecName: Full=1-phosphatidylinositol 4,5-bisphosphate phosphodiesterase; AltName: Full=No receptor potential A protein; AltName: Full=Phosphoinositide phospholipase C
g955.t1	0	P13217	RecName: Full=1-phosphatidylinositol 4,5-bisphosphate phosphodiesterase; AltName: Full=No receptor potential A protein; AltName: Full=Phosphoinositide phospholipase C
g7713.t1	3.68956e-53	Q24093	RecName: Full=Abhydrolase domain-containing protein 2
g5975.t1	1.69254e-34	P07140	RecName: Full=Acetylcholinesterase; Short=AChE; Contains: RecName: Full=Acetylcholinesterase 16 kDa subunit; Contains: RecName: Full=Acetylcholinesterase 55 kDa subunit; Flags: Precursor
g6348.t1	2.20263e-24	P07140	RecName: Full=Acetylcholinesterase; Short=AChE; Contains: RecName: Full=Acetylcholinesterase 16 kDa subunit; Contains: RecName: Full=Acetylcholinesterase 55 kDa subunit; Flags: Precursor
g6482.t1	1.5588e-31	P07140	RecName: Full=Acetylcholinesterase; Short=AChE; Contains: RecName: Full=Acetylcholinesterase 16 kDa subunit; Contains: RecName: Full=Acetylcholinesterase 55 kDa subunit; Flags: Precursor
g7008.t1	7.49425e-27	P07140	RecName: Full=Acetylcholinesterase; Short=AChE; Contains: RecName: Full=Acetylcholinesterase 16 kDa subunit; Contains: RecName: Full=Acetylcholinesterase 55 kDa subunit; Flags: Precursor
g9079.t1	1.24027e-20	P07140	RecName: Full=Acetylcholinesterase; Short=AChE; Contains: RecName: Full=Acetylcholinesterase 16 kDa subunit; Contains: RecName: Full=Acetylcholinesterase 55 kDa subunit; Flags: Precursor
g3388.t1	0	Q27580	RecName: Full=Adenosylhomocysteinase; Short=AdoHcyase; AltName: Full=S-adenosyl-L-homocysteine hydrolase
g8734.t1	0	Q27580	RecName: Full=Adenosylhomocysteinase; Short=AdoHcyase; AltName: Full=S-adenosyl-L-homocysteine hydrolase
g115.t1	3.36137e-95	P08144	RecName: Full=Alpha-amylase A; AltName: Full=1,4-alpha-D-glucan glucanohydrolase; Flags: Precursor
g4817.t1	6.27176e-24	P08144	RecName: Full=Alpha-amylase A; AltName: Full=1,4-alpha-D-glucan glucanohydrolase; Flags: Precursor
g491.t1	0	P08144	RecName: Full=Alpha-amylase A; AltName: Full=1,4-alpha-D-glucan glucanohydrolase; Flags: Precursor
g9398.t1	1.21872e-135	Q04448	RecName: Full=Bifunctional methylenetetrahydrofolate dehydrogenase/cyclohydrolase, mitochondrial; Short=DNMDMC; Includes: RecName: Full=NAD-dependent methylenetetrahydrofolate dehydrogenase; Includes: RecName: Full=Methenyltetrahydrofolate cyclohydrolase; Flags: Precursor
g2003.t1	1.35786e-25	O96553	RecName: Full=C-1-tetrahydrofolate synthase, cytoplasmic; Short=C1-THF synthase; Includes: RecName: Full=Methylenetetrahydrofolate dehydrogenase; Includes: RecName: Full=Methenyltetrahydrofolate cyclohydrolase; Includes: RecName: Full=Formyltetrahydrofolate synthetase
g204.t1	0	O96553	RecName: Full=C-1-tetrahydrofolate synthase, cytoplasmic; Short=C1-THF synthase; Includes: RecName: Full=Methylenetetrahydrofolate dehydrogenase; Includes: RecName: Full=Methenyltetrahydrofolate cyclohydrolase; Includes: RecName: Full=Formyltetrahydrofolate synthetase
g3417.t1	0	O96553	RecName: Full=C-1-tetrahydrofolate synthase, cytoplasmic; Short=C1-THF synthase; Includes: RecName: Full=Methylenetetrahydrofolate dehydrogenase; Includes: RecName: Full=Methenyltetrahydrofolate cyclohydrolase; Includes: RecName: Full=Formyltetrahydrofolate synthetase
g3744.t1	2.38293e-89	O96553	RecName: Full=C-1-tetrahydrofolate synthase, cytoplasmic; Short=C1-THF synthase; Includes: RecName: Full=Methylenetetrahydrofolate dehydrogenase; Includes: RecName: Full=Methenyltetrahydrofolate cyclohydrolase; Includes: RecName: Full=Formyltetrahydrofolate synthetase
g5918.t1	1.63646e-133	O96553	RecName: Full=C-1-tetrahydrofolate synthase, cytoplasmic; Short=C1-THF synthase; Includes: RecName: Full=Methylenetetrahydrofolate dehydrogenase; Includes: RecName: Full=Methenyltetrahydrofolate cyclohydrolase; Includes: RecName: Full=Formyltetrahydrofolate synthetase
g5912.t1	2.79026e-73	Q8IRU4	RecName: Full=cAMP-specific 3',5'-cyclic phosphodiesterase, isoform F; AltName: Full=Learning/memory process protein; AltName: Full=Protein dunce
g870.t1	9.54266e-30	Q8IRU4	RecName: Full=cAMP-specific 3',5'-cyclic phosphodiesterase, isoform F; AltName: Full=Learning/memory process protein; AltName: Full=Protein dunce
g4421.t1	4.27523e-11	Q9W4T4	RecName: Full=cAMP-specific 3',5'-cyclic phosphodiesterase, isoform I; AltName: Full=Learning/memory process protein; AltName: Full=Protein dunce
g7015.t1	9.48434e-23	Q9W4T4	RecName: Full=cAMP-specific 3',5'-cyclic phosphodiesterase, isoform I; AltName: Full=Learning/memory process protein; AltName: Full=Protein dunce
g4847.t1	0	P12252	RecName: Full=cAMP-specific 3',5'-cyclic phosphodiesterase; AltName: Full=Learning/memory process protein; AltName: Full=Protein dunce
g7828.t1	1.68435e-65	P12252	RecName: Full=cAMP-specific 3',5'-cyclic phosphodiesterase; AltName: Full=Learning/memory process protein; AltName: Full=Protein dunce
g5781.t1	7.16443e-140	Q9VFI9	RecName: Full=cGMP-specific 3',5'-cyclic phosphodiesterase; AltName: Full=DmPDE5/6; Short=DmPDE6; Flags: Precursor
g1941.t1	4.69589e-59	Q9VJ79	RecName: Full=Dual 3',5'-cyclic-AMP and -GMP phosphodiesterase 11; AltName: Full=cAMP and cGMP phosphodiesterase 11
g8510.t1	2.07248e-36	Q9VJ79	RecName: Full=Dual 3',5'-cyclic-AMP and -GMP phosphodiesterase 11; AltName: Full=cAMP and cGMP phosphodiesterase 11
g1216.t1	5.23383e-27	P18167	RecName: Full=Esterase P; Short=Est-P; AltName: Full=Carboxylic-ester hydrolase P; Short=Carboxylesterase-P; Flags: Precursor
g2745.t1	4.58074e-49	P18167	RecName: Full=Esterase P; Short=Est-P; AltName: Full=Carboxylic-ester hydrolase P; Short=Carboxylesterase-P; Flags: Precursor
g404.t1	7.26758e-35	P18167	RecName: Full=Esterase P; Short=Est-P; AltName: Full=Carboxylic-ester hydrolase P; Short=Carboxylesterase-P; Flags: Precursor
g6565.t1	5.58398e-37	P18167	RecName: Full=Esterase P; Short=Est-P; AltName: Full=Carboxylic-ester hydrolase P; Short=Carboxylesterase-P; Flags: Precursor
g6696.t1	2.42081e-36	P18167	RecName: Full=Esterase P; Short=Est-P; AltName: Full=Carboxylic-ester hydrolase P; Short=Carboxylesterase-P; Flags: Precursor
g6837.t1	4.36253e-54	P18167	RecName: Full=Esterase P; Short=Est-P; AltName: Full=Carboxylic-ester hydrolase P; Short=Carboxylesterase-P; Flags: Precursor
g8507.t1	6.98002e-28	P18167	RecName: Full=Esterase P; Short=Est-P; AltName: Full=Carboxylic-ester hydrolase P; Short=Carboxylesterase-P; Flags: Precursor
g1853.t1	4.96682e-34	P08171	RecName: Full=Esterase-6; Short=Est-6; AltName: Full=Carboxylic-ester hydrolase 6; Short=Carboxylesterase-6; Flags: Precursor
g255.t1	3.14281e-39	P08171	RecName: Full=Esterase-6; Short=Est-6; AltName: Full=Carboxylic-ester hydrolase 6; Short=Carboxylesterase-6; Flags: Precursor
g4738.t1	2.21647e-38	P08171	RecName: Full=Esterase-6; Short=Est-6; AltName: Full=Carboxylic-ester hydrolase 6; Short=Carboxylesterase-6; Flags: Precursor
g4922.t1	3.97697e-39	P08171	RecName: Full=Esterase-6; Short=Est-6; AltName: Full=Carboxylic-ester hydrolase 6; Short=Carboxylesterase-6; Flags: Precursor
g7445.t1	9.41701e-48	P08171	RecName: Full=Esterase-6; Short=Est-6; AltName: Full=Carboxylic-ester hydrolase 6; Short=Carboxylesterase-6; Flags: Precursor
g9328.t1	2.02499e-42	P08171	RecName: Full=Esterase-6; Short=Est-6; AltName: Full=Carboxylic-ester hydrolase 6; Short=Carboxylesterase-6; Flags: Precursor
g9369.t1	1.98879e-50	P08171	RecName: Full=Esterase-6; Short=Est-6; AltName: Full=Carboxylic-ester hydrolase 6; Short=Carboxylesterase-6; Flags: Precursor
g3915.t1	6.20822e-60	O77460	RecName: Full=Inorganic pyrophosphatase; AltName: Full=Nucleosome-remodeling factor 38 kDa subunit; AltName: Full=Pyrophosphate phospho-hydrolase; Short=PPase
g6677.t1	2.63568e-139	O77460	RecName: Full=Inorganic pyrophosphatase; AltName: Full=Nucleosome-remodeling factor 38 kDa subunit; AltName: Full=Pyrophosphate phospho-hydrolase; Short=PPase
g175.t1	0	Q9U969	RecName: Full=Neuropathy target esterase sws; AltName: Full=Swiss cheese; Short=DSWS
g3585.t1	9.20521e-78	Q9U969	RecName: Full=Neuropathy target esterase sws; AltName: Full=Swiss cheese; Short=DSWS
g591.t1	0	Q9VA70	RecName: Full=Neutral ceramidase; Short=N-CDase; Short=NCDase; AltName: Full=Neutral N-acylsphingosine amidohydrolase; AltName: Full=Neutral acylsphingosine deacylase; AltName: Full=Slug-a-bed protein; Flags: Precursor
g254.t1	8.54405e-24	O76464	RecName: Full=Nitrilase and fragile histidine triad fusion protein NitFhit; AltName: Full=NFT-1 protein; Includes: RecName: Full=Bis(5'-adenosyl)-triphosphatase; AltName: Full=Diadenosine 5',5'''-P1,P3-triphosphate hydrolase; Short=AP3A hydrolase; Short=AP3Aase; Short=Dinucleosidetriphosphatase; Includes: RecName: Full=Nitrilase homolog
g3764.t1	1.03585e-40	O76464	RecName: Full=Nitrilase and fragile histidine triad fusion protein NitFhit; AltName: Full=NFT-1 protein; Includes: RecName: Full=Bis(5'-adenosyl)-triphosphatase; AltName: Full=Diadenosine 5',5'''-P1,P3-triphosphate hydrolase; Short=AP3A hydrolase; Short=AP3Aase; Short=Dinucleosidetriphosphatase; Includes: RecName: Full=Nitrilase homolog
g700.t1	5.05572e-42	O76464	RecName: Full=Nitrilase and fragile histidine triad fusion protein NitFhit; AltName: Full=NFT-1 protein; Includes: RecName: Full=Bis(5'-adenosyl)-triphosphatase; AltName: Full=Diadenosine 5',5'''-P1,P3-triphosphate hydrolase; Short=AP3A hydrolase; Short=AP3Aase; Short=Dinucleosidetriphosphatase; Includes: RecName: Full=Nitrilase homolog
g7993.t1	1.88496e-135	O76464	RecName: Full=Nitrilase and fragile histidine triad fusion protein NitFhit; AltName: Full=NFT-1 protein; Includes: RecName: Full=Bis(5'-adenosyl)-triphosphatase; AltName: Full=Diadenosine 5',5'''-P1,P3-triphosphate hydrolase; Short=AP3A hydrolase; Short=AP3Aase; Short=Dinucleosidetriphosphatase; Includes: RecName: Full=Nitrilase homolog
g5787.t1	3.30703e-144	Q9VUX3	RecName: Full=Palmitoleoyl-protein carboxylesterase NOTUM; AltName: Full=Protein Notum; AltName: Full=Protein wingful; AltName: Full=dNOTUM; Flags: Precursor
g405.t1	2.23245e-137	Q9VSY6	RecName: Full=Phosphoserine phosphatase; Short=PSP; Short=PSPase; AltName: Full=O-phosphoserine phosphohydrolase
g5187.t1	7.68607e-44	Q9VXP4	RecName: Full=Platelet-activating factor acetylhydrolase IB subunit beta homolog
g5809.t1	1.6597e-85	Q9VLJ0	RecName: Full=Probable cGMP 3',5'-cyclic phosphodiesterase subunit delta; Short=DmPrBP >gi|223635552|sp|B4Q785.1|PDE6D_DROSI RecName: Full=Probable cGMP 3',5'-cyclic phosphodiesterase subunit delta >gi|223635555|sp|B4NXG9.1|PDE6D_DROYA RecName: Full=Probable cGMP 3',5'-cyclic phosphodiesterase subunit delta
g2856.t1	3.21459e-116	Q9VXT7	RecName: Full=Probable isoaspartyl peptidase/L-asparaginase CG7860; AltName: Full=Beta-aspartyl-peptidase CG7860; AltName: Full=Isoaspartyl dipeptidase CG7860; AltName: Full=L-asparagine amidohydrolase CG7860; Contains: RecName: Full=Probable isoaspartyl peptidase/L-asparaginase CG7860 alpha chain; Contains: RecName: Full=Probable isoaspartyl peptidase/L-asparaginase CG7860 beta chain; Flags: Pre…
g2862.t1	1.17925e-86	Q9VXT7	RecName: Full=Probable isoaspartyl peptidase/L-asparaginase CG7860; AltName: Full=Beta-aspartyl-peptidase CG7860; AltName: Full=Isoaspartyl dipeptidase CG7860; AltName: Full=L-asparagine amidohydrolase CG7860; Contains: RecName: Full=Probable isoaspartyl peptidase/L-asparaginase CG7860 alpha chain; Contains: RecName: Full=Probable isoaspartyl peptidase/L-asparaginase CG7860 beta chain; Flags: Pre…
g8596.t1	9.00887e-80	O97067	RecName: Full=Probable peptidyl-tRNA hydrolase 2; Short=PTH 2
g2530.t1	0	Q9VQM4	RecName: Full=Probable tyrosyl-DNA phosphodiesterase; Short=Tyr-DNA phosphodiesterase; AltName: Full=Protein glaikit
g813.t1	0	P55824	RecName: Full=Probable ubiquitin carboxyl-terminal hydrolase FAF; AltName: Full=Protein fat facets; AltName: Full=Ubiquitin thioesterase FAF; AltName: Full=Ubiquitin-specific-processing protease FAF; Short=Deubiquitinating enzyme FAF
g2328.t1	0	P50245	RecName: Full=Putative adenosylhomocysteinase 2; Short=AdoHcyase 2; AltName: Full=S-adenosyl-L-homocysteine hydrolase 2
g6627.t1	0	P50245	RecName: Full=Putative adenosylhomocysteinase 2; Short=AdoHcyase 2; AltName: Full=S-adenosyl-L-homocysteine hydrolase 2
g2795.t1	0	Q9W2M2	RecName: Full=Trehalase; AltName: Full=Alpha,alpha-trehalase; AltName: Full=Alpha,alpha-trehalose glucohydrolase; Flags: Precursor
g2906.t1	4.40476e-82	Q9W2M2	RecName: Full=Trehalase; AltName: Full=Alpha,alpha-trehalase; AltName: Full=Alpha,alpha-trehalose glucohydrolase; Flags: Precursor
g3027.t1	3.93479e-82	Q9W2M2	RecName: Full=Trehalase; AltName: Full=Alpha,alpha-trehalase; AltName: Full=Alpha,alpha-trehalose glucohydrolase; Flags: Precursor
g3722.t1	1.79465e-26	Q9W2M2	RecName: Full=Trehalase; AltName: Full=Alpha,alpha-trehalase; AltName: Full=Alpha,alpha-trehalose glucohydrolase; Flags: Precursor
g703.t1	4.30595e-09	P16620	RecName: Full=Tyrosine-protein phosphatase 69D; AltName: Full=Protein-tyrosine-phosphate phosphohydrolase; Short=DPTP; Flags: Precursor
g1254.t1	1.71923e-45	P16621	RecName: Full=Tyrosine-protein phosphatase Lar; AltName: Full=Protein-tyrosine-phosphate phosphohydrolase; AltName: Full=dLAR; Flags: Precursor
g5324.t1	1.80681e-59	P16621	RecName: Full=Tyrosine-protein phosphatase Lar; AltName: Full=Protein-tyrosine-phosphate phosphohydrolase; AltName: Full=dLAR; Flags: Precursor
g6872.t1	0	P16621	RecName: Full=Tyrosine-protein phosphatase Lar; AltName: Full=Protein-tyrosine-phosphate phosphohydrolase; AltName: Full=dLAR; Flags: Precursor
g7053.t1	4.01897e-18	P16621	RecName: Full=Tyrosine-protein phosphatase Lar; AltName: Full=Protein-tyrosine-phosphate phosphohydrolase; AltName: Full=dLAR; Flags: Precursor
g7178.t1	8.90157e-14	P16621	RecName: Full=Tyrosine-protein phosphatase Lar; AltName: Full=Protein-tyrosine-phosphate phosphohydrolase; AltName: Full=dLAR; Flags: Precursor
g4744.t1	1.64489e-73	Q9W462	RecName: Full=Ubiquitin carboxyl-terminal hydrolase 30 homolog; Short=dUSP30; AltName: Full=Deubiquitinating enzyme 30 homolog; AltName: Full=Ubiquitin thioesterase 30 homolog; AltName: Full=Ubiquitin-specific-processing protease 30 homolog; Short=Ub-specific protease 30 homolog
g201.t1	3.15249e-17	Q9VRP5	RecName: Full=Ubiquitin carboxyl-terminal hydrolase 36; AltName: Full=Deubiquitinating enzyme 36; AltName: Full=Protein scrawny; AltName: Full=Ubiquitin thioesterase 36; AltName: Full=Ubiquitin-specific-processing protease 36
g6575.t1	2.65362e-13	Q9VRP5	RecName: Full=Ubiquitin carboxyl-terminal hydrolase 36; AltName: Full=Deubiquitinating enzyme 36; AltName: Full=Protein scrawny; AltName: Full=Ubiquitin thioesterase 36; AltName: Full=Ubiquitin-specific-processing protease 36
g8348.t1	8.93243e-74	Q9VRP5	RecName: Full=Ubiquitin carboxyl-terminal hydrolase 36; AltName: Full=Deubiquitinating enzyme 36; AltName: Full=Protein scrawny; AltName: Full=Ubiquitin thioesterase 36; AltName: Full=Ubiquitin-specific-processing protease 36
g275.t1	5.85939e-06	Q24574	RecName: Full=Ubiquitin carboxyl-terminal hydrolase 64E; AltName: Full=Ubiquitin thioesterase 64E; AltName: Full=Ubiquitin-specific-processing protease 64E; Short=Deubiquitinating enzyme 64E
g3291.t1	5.79343e-31	Q24574	RecName: Full=Ubiquitin carboxyl-terminal hydrolase 64E; AltName: Full=Ubiquitin thioesterase 64E; AltName: Full=Ubiquitin-specific-processing protease 64E; Short=Deubiquitinating enzyme 64E
g3807.t1	5.60074e-06	Q24574	RecName: Full=Ubiquitin carboxyl-terminal hydrolase 64E; AltName: Full=Ubiquitin thioesterase 64E; AltName: Full=Ubiquitin-specific-processing protease 64E; Short=Deubiquitinating enzyme 64E
g4991.t1	0	Q24574	RecName: Full=Ubiquitin carboxyl-terminal hydrolase 64E; AltName: Full=Ubiquitin thioesterase 64E; AltName: Full=Ubiquitin-specific-processing protease 64E; Short=Deubiquitinating enzyme 64E
g1337.t1	0	Q9VYQ8	RecName: Full=Ubiquitin carboxyl-terminal hydrolase 7; AltName: Full=Ubiquitin thioesterase 7; AltName: Full=Ubiquitin-specific-processing protease 7; Short=Deubiquitinating enzyme 7
g3420.t1	1.60484e-58	Q7K5N4	RecName: Full=Ubiquitin carboxyl-terminal hydrolase calypso; AltName: Full=BAP1 homolog
g1626.t1	1.17779e-20	Q9VVR1	RecName: Full=Ubiquitin carboxyl-terminal hydrolase nonstop; AltName: Full=Deubiquitinating enzyme nonstop; AltName: Full=Ubiquitin thioesterase nonstop; AltName: Full=Ubiquitin-specific-processing protease nonstop
g2123.t1	9.02252e-21	Q9VVR1	RecName: Full=Ubiquitin carboxyl-terminal hydrolase nonstop; AltName: Full=Deubiquitinating enzyme nonstop; AltName: Full=Ubiquitin thioesterase nonstop; AltName: Full=Ubiquitin-specific-processing protease nonstop
g2817.t1	5.13071e-13	Q9VVR1	RecName: Full=Ubiquitin carboxyl-terminal hydrolase nonstop; AltName: Full=Deubiquitinating enzyme nonstop; AltName: Full=Ubiquitin thioesterase nonstop; AltName: Full=Ubiquitin-specific-processing protease nonstop
g782.t1	6.10195e-10	Q9VVR1	RecName: Full=Ubiquitin carboxyl-terminal hydrolase nonstop; AltName: Full=Deubiquitinating enzyme nonstop; AltName: Full=Ubiquitin thioesterase nonstop; AltName: Full=Ubiquitin-specific-processing protease nonstop
g8313.t1	9.26264e-15	Q9VVR1	RecName: Full=Ubiquitin carboxyl-terminal hydrolase nonstop; AltName: Full=Deubiquitinating enzyme nonstop; AltName: Full=Ubiquitin thioesterase nonstop; AltName: Full=Ubiquitin-specific-processing protease nonstop
g4975.t1	3.72578e-114	P35122	RecName: Full=Ubiquitin carboxyl-terminal hydrolase; AltName: Full=Ubiquitin thioesterase
g8217.t1	2.82781e-99	Q9VRJ9	RecName: Full=Ubiquitin thioesterase OTU1
g443.t1	2.63525e-118	Q9VL00	RecName: Full=Ubiquitin thioesterase otubain-like; AltName: Full=Ubiquitin-specific-processing protease otubain-like; Short=Deubiquitinating enzyme otubain-like
g672.t1	3.77129e-38	Q9VH90	RecName: Full=Ubiquitin thioesterase trabid; Short=dTrbd
g6431.t1			resistance to inhibitors of cholinesterase protein 3 isoform x7
g1541.t1			s-formylglutathione hydrolase
g8668.t1			sphingomyelin phosphodiesterase isoform x3
g3346.t1			type i transmembrane sorting receptor for multiple vacuolar hydrolases
g4247.t1			ubiquitin carboxyl-terminal hydrolase
g3468.t1			ubiquitin carboxyl-terminal hydrolase 21 isoform x2
g2173.t1			ubiquitin carboxyl-terminal hydrolase 35
g4969.t1			ubiquitin carboxyl-terminal hydrolase 36
g6895.t1			ubiquitin carboxyl-terminal hydrolase 5
g2333.t1			ubiquitin carboxyl-terminal hydrolase 8 isoform x1
g6317.t1			ubiquitin carboxyl-terminal hydrolase cyld isoform x3
g7089.t1			ubiquitin carboxyl-terminal hydrolase faf
g6493.t1			2 -phosphodiesterase 12
g4993.t1			abhydrolase domain-containing protein 16a
g1696.t1			abhydrolase domain-containing protein 4
g2054.t1			acyl-coenzyme a thioesterase mitochondrial-like
g7803.t1			acyl-protein thioesterase 1
g7864.t1			acyl-protein thioesterase 1
g2493.t1			deoxyuridine 5 -triphosphate nucleotidohydrolase
g1916.t1			diphosphoinositol polyphosphate phosphohydrolase 2
g2143.t1			dual 3 -cyclic-amp and -gmp phosphodiesterase 11
g2403.t1			ester hydrolase c11orf54 homolog
g7821.t1			esterase b1
g2227.t1			fatty-acid amide hydrolase 2 isoform x2
g4959.t1			glycerophosphocholine phosphodiesterase gpcpd1
g5800.t1			glycerophosphocholine phosphodiesterase gpcpd1
g6962.t1			high affinity camp-specific and ibmx-insensitive 3 -cyclic phosphodiesterase 8a
g1516.t1			hydrolase of the alpha beta-hydrolase
g3789.t1			hydroxyacylglutathione hydrolase
g3929.t1			inosine-uridine preferring nucleoside hydrolase
g7721.t1			juvenile hormone esterase-like
g5038.t1			leukotriene a-4 hydrolase isoform x2
g8157.t1			nudix hydrolase 8 isoform x2
g4354.t1			phosphonoacetaldehyde hydrolase
g9107.t1			protein n-terminal asparagine amidohydrolase isoform x1
g2289.t1			protein phosphatase methylesterase 1
g7237.t1			pyrimidine-specific ribonucleoside hydrolase
