# Supplementary material for: Genome sequence of Phormia regina Meigen (Diptera: Calliphoridae): implications for medical, veterinary and forensic research
Source: BMC Genomics. 2016 Oct 28;17:842. doi: 10.1186/s12864-016-3187-z (PMC5084420; doi:10.1186/s12864-016-3187-z)
Supplement: Additional file 11: Table S9. — List of biological KEGG pathways extracted from the annotations of the male and female predicted protein-encoding genes. Each tab represents biological KEGG pathways extracted from the male and female genomes. (XLSX 66 kb) [file 12864_2016_3187_MOESM11_ESM.xlsx]

## Sheet: Male_KEGG_Pathways
Biological Pathway	Seqs in Pathway	Enzyme	Enzyme ID	Seqs of Enzyme	Seqs	Pathway ID
alpha-Linolenic acid metabolism	10	dehydrogenase	ec:1.1.1.1	1	g7469.t1	map00592
alpha-Linolenic acid metabolism	10	hydratase	ec:4.2.1.17	1	g4963.t1	map00592
alpha-Linolenic acid metabolism	10	A2	ec:3.1.1.4	2	g9013.t1, g1680.t1	map00592
alpha-Linolenic acid metabolism	10	A1	ec:3.1.1.32	2	g8534.t1, g8535.t1	map00592
alpha-Linolenic acid metabolism	10	oxidase	ec:1.3.3.6	4	g245.t1, g7261.t1, g7225.t1, g8806.t1	map00592
Biosynthesis of unsaturated fatty acids	6	hydratase	ec:4.2.1.17	1	g4963.t1	map01040
Biosynthesis of unsaturated fatty acids	6	reductase	ec:1.1.1.100	1	g5892.t1	map01040
Biosynthesis of unsaturated fatty acids	6	oxidase	ec:1.3.3.6	4	g245.t1, g7261.t1, g7225.t1, g8806.t1	map01040
Linoleic acid metabolism	2	A2	ec:3.1.1.4	2	g9013.t1, g1680.t1	map00591
Arachidonic acid metabolism	5	peroxidase	ec:1.11.1.9	2	g8827.t1, g6205.t1	map00590
Arachidonic acid metabolism	5	hydrolase	ec:3.3.2.6	1	g5038.t1	map00590
Arachidonic acid metabolism	5	A2	ec:3.1.1.4	2	g9013.t1, g1680.t1	map00590
Taurine and hypotaurine metabolism	4	glutamyl transpeptidase	ec:2.3.2.2	3	g1272.t1, g8347.t1, g1672.t1	map00430
Taurine and hypotaurine metabolism	4	decarboxylase	ec:4.1.1.15	1	g3726.t1	map00430
Sulfur metabolism	3	sulfurtransferase	ec:2.8.1.1	1	g5502.t1	map00920
Sulfur metabolism	3	kinase	ec:2.7.1.25	2	g2983.t1, g3120.t1	map00920
Sulfur metabolism	3	adenylyltransferase	ec:2.7.7.4	1	g2983.t1	map00920
Drug metabolism - other enzymes	41	dehydrogenase	ec:1.1.1.205	3	g2808.t1, g4337.t1, g4718.t1	map00983
Drug metabolism - other enzymes	41	diphosphatase	ec:3.6.1.19	1	g2493.t1	map00983
Drug metabolism - other enzymes	41	synthase (glutamine-hydrolysing)	ec:6.3.5.2	2	g4662.t1, g3600.t1	map00983
Drug metabolism - other enzymes	41	ali-esterase	ec:3.1.1.1	31	g4353.t1, g1769.t1, g6922.t1, g9013.t1, g2451.t1, g8031.t1, g4099.t1, g8534.t1, g1563.t1, g2289.t1, g6608.t1, g3588.t1, g6787.t1, g1680.t1, g4222.t1, g5731.t1, g8596.t1, g5582.t1, g8535.t1, g722.t1, g3585.t1, g6788.t1, g43.t1, g4387.t1, g6609.t1, g255.t1, g2162.t1, g8138.t1, g175.t1, g6610.t1, g4848.t1	map00983
Drug metabolism - other enzymes	41	phosphoribosyltransferase	ec:2.4.2.10	1	g3168.t1	map00983
Drug metabolism - other enzymes	41	1-naphthol glucuronyltransferase	ec:2.4.1.17	2	g7211.t1, g8111.t1	map00983
Drug metabolism - other enzymes	41	phosphorylase	ec:2.4.2.3	1	g553.t1	map00983
Drug metabolism - cytochrome P450	5	dehydrogenase	ec:1.1.1.1	1	g7469.t1	map00982
Drug metabolism - cytochrome P450	5	monooxygenase	ec:1.14.13.8	2	g2057.t1, g3946.t1	map00982
Drug metabolism - cytochrome P450	5	1-naphthol glucuronyltransferase	ec:2.4.1.17	2	g7211.t1, g8111.t1	map00982
Carbapenem biosynthesis	1	dehydrogenase	ec:1.2.1.41	1	g3969.t1	map00332
Metabolism of xenobiotics by cytochrome P450	3	dehydrogenase	ec:1.1.1.1	1	g7469.t1	map00980
Metabolism of xenobiotics by cytochrome P450	3	1-naphthol glucuronyltransferase	ec:2.4.1.17	2	g7211.t1, g8111.t1	map00980
Arginine and proline metabolism	6	decarboxylase	ec:4.1.1.50	1	g6250.t1	map00330
Arginine and proline metabolism	6	oxidase	ec:1.4.3.3	1	g3536.t1	map00330
Arginine and proline metabolism	6	dehydrogenase	ec:1.2.1.41	1	g3969.t1	map00330
Arginine and proline metabolism	6	dioxygenase	ec:1.14.11.2	1	g5831.t1	map00330
Arginine and proline metabolism	6	synthase	ec:2.5.1.22	1	g5017.t1	map00330
Arginine and proline metabolism	6	reductase	ec:1.5.1.2	1	g4685.t1	map00330
Caffeine metabolism	1	urate hydroxylase	ec:1.7.3.3	1	g112.t1	map00232
Aminobenzoate degradation	61	phosphatase	ec:3.1.3.2	5	g8971.t1, g1491.t1, g1456.t1, g3450.t1, g4809.t1	map00627
Aminobenzoate degradation	61	nitrophenyl phosphatase	ec:3.1.3.41	60	g4567.t1, g74.t1, g8364.t1, g5806.t1, g8647.t1, g1332.t1, g8521.t1, g505.t1, g7658.t1, g3913.t1, g845.t1, g405.t1, g7427.t1, g5699.t1, g5177.t1, g9337.t1, g7219.t1, g607.t1, g6872.t1, g6442.t1, g4393.t1, g359.t1, g8107.t1, g8990.t1, g2596.t1, g349.t1, g5604.t1, g5011.t1, g1536.t1, g3142.t1, g4569.t1, g7258.t1, g2298.t1, g7854.t1, g7178.t1, g5021.t1, g1456.t1, g5545.t1, g687.t1, g3421.t1, g6880.t1…	map00627
Aminobenzoate degradation	61	hydratase	ec:4.2.1.17	1	g4963.t1	map00627
Purine metabolism	377	urate hydroxylase	ec:1.7.3.3	1	g112.t1	map00230
Purine metabolism	377	cyclo-ligase	ec:6.3.3.1	1	g8170.t1	map00230
Purine metabolism	377	formyltransferase	ec:2.1.2.3	3	g2984.t1, g4366.t1, g6386.t1	map00230
Purine metabolism	377	formyltransferase	ec:2.1.2.2	2	g3427.t1, g8170.t1	map00230
Purine metabolism	377	cyclase	ec:4.6.1.2	6	g1507.t1, g4903.t1, g9472.t1, g3436.t1, g6720.t1, g7638.t1	map00230
Purine metabolism	377	kinase	ec:2.7.4.8	1	g6508.t1	map00230
Purine metabolism	377	kinase	ec:2.7.4.6	2	g3508.t1, g9108.t1	map00230
Purine metabolism	377	kinase	ec:2.7.4.3	3	g3957.t1, g5817.t1, g3556.t1	map00230
Purine metabolism	377	ec:3.5.2.5 allantoinase	ec:3.5.2.5	1	g4161.t1	map00230
Purine metabolism	377	synthase	ec:6.3.4.4	2	g4071.t1, g986.t1	map00230
Purine metabolism	377	adenylpyrophosphatase	ec:3.6.1.3	142	g3956.t1, g1104.t1, g8897.t1, g8255.t1, g4118.t1, g1492.t1, g3461.t1, g2344.t1, g4351.t1, g5527.t1, g8161.t1, g5309.t1, g5198.t1, g4608.t1, g1472.t1, g4159.t1, g3086.t1, g4165.t1, g7196.t1, g4786.t1, g1800.t1, g4669.t1, g3661.t1, g182.t1, g3922.t1, g9111.t1, g1740.t1, g6947.t1, g7242.t1, g2892.t1, g5650.t1, g498.t1, g641.t1, g3062.t1, g3893.t1, g187.t1, g6439.t1, g8301.t1, g8408.t1, g8433.t1, g29…	map00230
Purine metabolism	377	phosphodiesterase	ec:3.1.4.17	6	g5781.t1, g4421.t1, g1941.t1, g5912.t1, g870.t1, g4847.t1	map00230
Purine metabolism	377	deaminase	ec:3.5.4.4	1	g2573.t1	map00230
Purine metabolism	377	kinase	ec:2.7.1.40	2	g6022.t1, g7727.t1	map00230
Purine metabolism	377	deaminase	ec:3.5.4.6	3	g7615.t1, g2396.t1, g7106.t1	map00230
Purine metabolism	377	synthase	ec:6.3.2.6	2	g91.t1, g3292.t1	map00230
Purine metabolism	377	dehydrogenase	ec:1.1.1.205	3	g2808.t1, g4337.t1, g4718.t1	map00230
Purine metabolism	377	kinase	ec:2.7.1.25	2	g2983.t1, g3120.t1	map00230
Purine metabolism	377	kinase	ec:2.7.1.20	3	g3111.t1, g1666.t1, g6978.t1	map00230
Purine metabolism	377	phosphatase	ec:3.6.1.15	283	g3956.t1, g1104.t1, g2149.t1, g4118.t1, g2344.t1, g5656.t1, g6632.t1, g3177.t1, g8161.t1, g8293.t1, g3773.t1, g1076.t1, g4124.t1, g5198.t1, g698.t1, g8911.t1, g4486.t1, g1472.t1, g4159.t1, g3086.t1, g4165.t1, g7196.t1, g5370.t1, g9188.t1, g4669.t1, g8258.t1, g182.t1, g3922.t1, g2230.t1, g8738.t1, g1740.t1, g6947.t1, g2315.t1, g6689.t1, g8430.t1, g7242.t1, g5650.t1, g498.t1, g641.t1, g3062.t1, g38…	map00230
Purine metabolism	377	diphosphatase	ec:3.6.1.19	1	g2493.t1	map00230
Purine metabolism	377	adenylyltransferase	ec:2.7.7.4	1	g2983.t1	map00230
Purine metabolism	377	RNA polymerase	ec:2.7.7.6	31	g4005.t1, g4221.t1, g4305.t1, g3956.t1, g2793.t1, g4813.t1, g2533.t1, g2978.t1, g5784.t1, g6738.t1, g4042.t1, g2675.t1, g1741.t1, g6019.t1, g371.t1, g9119.t1, g3869.t1, g3334.t1, g4109.t1, g7849.t1, g4180.t1, g2270.t1, g5395.t1, g3810.t1, g8589.t1, g1950.t1, g4919.t1, g7598.t1, g6031.t1, g341.t1, g3950.t1	map00230
Purine metabolism	377	DNA polymerase	ec:2.7.7.7	12	g4270.t1, g9201.t1, g2800.t1, g4954.t1, g1457.t1, g4117.t1, g5356.t1, g5376.t1, g975.t1, g5135.t1, g1545.t1, g5273.t1	map00230
Purine metabolism	377	nucleotidyltransferase	ec:2.7.7.8	1	g248.t1	map00230
Purine metabolism	377	phosphodeoxyribomutase	ec:5.4.2.7	1	g3748.t1	map00230
Purine metabolism	377	synthase (glutamine-hydrolysing)	ec:6.3.5.2	2	g4662.t1, g3600.t1	map00230
Purine metabolism	377	synthase	ec:6.3.5.3	1	g6172.t1	map00230
Purine metabolism	377	ligase	ec:6.3.4.13	1	g8170.t1	map00230
Purine metabolism	377	phosphoribosyldiphosphate 5-amidotransferase	ec:2.4.2.14	2	g2229.t1, g2468.t1	map00230
Purine metabolism	377	diphosphokinase	ec:2.7.6.1	1	g2809.t1	map00230
Purine metabolism	377	cyclohydrolase	ec:3.5.4.10	3	g2984.t1, g4366.t1, g6386.t1	map00230
Purine metabolism	377	phosphorylase	ec:2.4.2.1	1	g4550.t1	map00230
Naphthalene degradation	1	dehydrogenase	ec:1.1.1.1	1	g7469.t1	map00626
Carbon fixation pathways in prokaryotes	18	carboxylase	ec:6.4.1.2	2	g4506.t1, g3786.t1	map00720
Carbon fixation pathways in prokaryotes	18	ligase	ec:6.3.4.3	4	g3417.t1, g2003.t1, g3744.t1, g204.t1	map00720
Carbon fixation pathways in prokaryotes	18	reductase [NAD(P)H]	ec:1.5.1.20	2	g3750.t1, g3664.t1	map00720
Carbon fixation pathways in prokaryotes	18	hydratase	ec:4.2.1.3	1	g4661.t1	map00720
Carbon fixation pathways in prokaryotes	18	hydratase	ec:4.2.1.2	1	g2446.t1	map00720
Carbon fixation pathways in prokaryotes	18	hydratase	ec:4.2.1.17	1	g4963.t1	map00720
Carbon fixation pathways in prokaryotes	18	ligase	ec:6.2.1.1	1	g1232.t1	map00720
Carbon fixation pathways in prokaryotes	18	dehydrogenase	ec:1.1.1.37	2	g6521.t1, g444.t1	map00720
Carbon fixation pathways in prokaryotes	18	dehydrogenase	ec:1.1.1.35	1	g4963.t1	map00720
Carbon fixation pathways in prokaryotes	18	dehydrogenase (NADP+)	ec:1.1.1.42	2	g3547.t1, g5514.t1	map00720
Carbon fixation pathways in prokaryotes	18	dehydrogenase (NADP+)	ec:1.5.1.5	3	g3417.t1, g9398.t1, g5918.t1	map00720
Chloroalkane and chloroalkene degradation	1	dehydrogenase	ec:1.1.1.1	1	g7469.t1	map00625
Toluene degradation	1	dehydrogenase	ec:1.1.1.35	1	g4963.t1	map00623
Valine, leucine and isoleucine biosynthesis	3	ammonia-lyase	ec:4.3.1.19	1	g3660.t1	map00290
Valine, leucine and isoleucine biosynthesis	3	dehydratase	ec:4.2.1.33	1	g1560.t1	map00290
Valine, leucine and isoleucine biosynthesis	3	reductoisomerase (NADP+)	ec:1.1.1.86	1	g3524.t1	map00290
Ubiquinone and other terpenoid-quinone biosynthesis	2	transaminase	ec:2.6.1.5	1	g240.t1	map00130
Ubiquinone and other terpenoid-quinone biosynthesis	2	dioxygenase	ec:1.13.11.27	1	g1484.t1	map00130
Biotin metabolism	2	reductase (NADPH, Si-specific)	ec:1.3.1.10	1	g5892.t1	map00780
Biotin metabolism	2	reductase	ec:1.1.1.100	1	g5892.t1	map00780
Biotin metabolism	2	dehydratase	ec:4.2.1.59	1	g5892.t1	map00780
Biotin metabolism	2	ligase	ec:6.3.4.15	1	g6186.t1	map00780
Biotin metabolism	2	synthase I	ec:2.3.1.41	1	g5892.t1	map00780
Pyruvate metabolism	18	dehydrogenase	ec:1.8.1.4	1	g5697.t1	map00620
Pyruvate metabolism	18	carboxylase	ec:6.4.1.2	2	g4506.t1, g3786.t1	map00620
Pyruvate metabolism	18	carboxykinase (GTP)	ec:4.1.1.32	2	g5861.t1, g8831.t1	map00620
Pyruvate metabolism	18	hydratase	ec:4.2.1.2	1	g2446.t1	map00620
Pyruvate metabolism	18	hydrolase	ec:3.1.2.6	1	g3789.t1	map00620
Pyruvate metabolism	18	kinase	ec:2.7.1.40	2	g6022.t1, g7727.t1	map00620
Pyruvate metabolism	18	ligase	ec:6.2.1.1	1	g1232.t1	map00620
Pyruvate metabolism	18	dehydrogenase	ec:1.1.1.37	2	g6521.t1, g444.t1	map00620
Pyruvate metabolism	18	dehydrogenase (decarboxylating)	ec:1.1.1.39	5	g3617.t1, g5417.t1, g5835.t1, g6235.t1, g3888.t1	map00620
Pyruvate metabolism	18	dehydrogenase (oxaloacetate-decarboxylating)	ec:1.1.1.38	5	g3617.t1, g5417.t1, g5835.t1, g6235.t1, g3888.t1	map00620
Pyruvate metabolism	18	dehydrogenase	ec:1.1.1.27	1	g8128.t1	map00620
Butirosin and neomycin biosynthesis	4	hexokinase type IV glucokinase	ec:2.7.1.1	4	g302.t1, g6158.t1, g5543.t1, g4065.t1	map00524
Oxidative phosphorylation	21	reductase (H+-translocating)	ec:1.6.5.3	7	g2515.t1, g4625.t1, g1326.t1, g2820.t1, g4982.t1, g7674.t1, g6492.t1	map00190
Oxidative phosphorylation	21	diphosphatase	ec:3.6.1.1	3	g4339.t1, g6677.t1, g3915.t1	map00190
Oxidative phosphorylation	21	reductase	ec:1.10.2.2	3	g9068.t1, g7933.t1, g7759.t1	map00190
Oxidative phosphorylation	21	oxidase	ec:1.9.3.1	8	g4380.t1, g7989.t1, g5429.t1, g1757.t1, g7384.t1, g6545.t1, g1051.t1, g5378.t1	map00190
Oxidative phosphorylation	21	dehydrogenase	ec:1.6.99.3	7	g2515.t1, g4625.t1, g1326.t1, g2820.t1, g4982.t1, g7674.t1, g6492.t1	map00190
Biosynthesis of antibiotics	110	dehydrogenase	ec:1.8.1.4	1	g5697.t1	map01130
Biosynthesis of antibiotics	110	synthase	ec:2.3.3.10	2	g3495.t1, g8509.t1	map01130
Biosynthesis of antibiotics	110	cyclo-ligase	ec:6.3.3.1	1	g8170.t1	map01130
Biosynthesis of antibiotics	110	formyltransferase	ec:2.1.2.3	3	g2984.t1, g4366.t1, g6386.t1	map01130
Biosynthesis of antibiotics	110	carboxylase	ec:6.4.1.2	2	g4506.t1, g3786.t1	map01130
Biosynthesis of antibiotics	110	transaminase (isomerizing)	ec:2.6.1.16	2	g237.t1, g8891.t1	map01130
Biosynthesis of antibiotics	110	formyltransferase	ec:2.1.2.2	2	g3427.t1, g8170.t1	map01130
Biosynthesis of antibiotics	110	hydroxymethyltransferase	ec:2.1.2.1	2	g8143.t1, g4134.t1	map01130
Biosynthesis of antibiotics	110	isomerase	ec:5.3.1.1	2	g3763.t1, g8763.t1	map01130
Biosynthesis of antibiotics	110	succinyltransferase	ec:2.3.1.61	1	g5919.t1	map01130
Biosynthesis of antibiotics	110	kinase	ec:2.7.4.6	2	g3508.t1, g9108.t1	map01130
Biosynthesis of antibiotics	110	aldolase	ec:4.1.2.13	1	g5551.t1	map01130
Biosynthesis of antibiotics	110	isomerase	ec:5.3.1.6	1	g1384.t1	map01130
Biosynthesis of antibiotics	110	kinase	ec:2.7.4.3	3	g3957.t1, g5817.t1, g3556.t1	map01130
Biosynthesis of antibiotics	110	isomerase	ec:5.3.1.9	3	g2972.t1, g1635.t1, g3414.t1	map01130
Biosynthesis of antibiotics	110	uridylyltransferase	ec:2.7.7.64	2	g8961.t1, g2528.t1	map01130
Biosynthesis of antibiotics	110	phosphatase	ec:3.1.3.3	1	g405.t1	map01130
Biosynthesis of antibiotics	110	synthase	ec:6.3.4.5	2	g4388.t1, g6174.t1	map01130
Biosynthesis of antibiotics	110	oxidase	ec:1.4.3.3	1	g3536.t1	map01130
Biosynthesis of antibiotics	110	dehydrogenase	ec:1.1.1.1	1	g7469.t1	map01130
Biosynthesis of antibiotics	110	carboxykinase (GTP)	ec:4.1.1.32	2	g5861.t1, g8831.t1	map01130
Biosynthesis of antibiotics	110	hydratase	ec:4.2.1.3	1	g4661.t1	map01130
Biosynthesis of antibiotics	110	hydratase	ec:4.2.1.2	1	g2446.t1	map01130
Biosynthesis of antibiotics	110	beta-synthase	ec:4.2.1.22	1	g9136.t1	map01130
Biosynthesis of antibiotics	110	transaminase	ec:2.6.1.5	1	g240.t1	map01130
Biosynthesis of antibiotics	110	transaminase	ec:2.6.1.9	1	g3394.t1	map01130
Biosynthesis of antibiotics	110	hydratase	ec:4.2.1.11	3	g1651.t1, g4051.t1, g3935.t1	map01130
Biosynthesis of antibiotics	110	dihydroxyacetonetransferase	ec:2.2.1.2	1	g5307.t1	map01130
Biosynthesis of antibiotics	110	equilase	ec:1.11.1.6	3	g1115.t1, g9438.t1, g4342.t1	map01130
Biosynthesis of antibiotics	110	synthase	ec:2.5.1.54	1	g3373.t1	map01130
Biosynthesis of antibiotics	110	kinase	ec:2.7.2.3	2	g2959.t1, g5426.t1	map01130
Biosynthesis of antibiotics	110	lyase	ec:4.3.2.1	1	g4169.t1	map01130
Biosynthesis of antibiotics	110	hydratase	ec:4.2.1.17	1	g4963.t1	map01130
Biosynthesis of antibiotics	110	reductase	ec:1.2.1.38	3	g3918.t1, g4146.t1, g1934.t1	map01130
Biosynthesis of antibiotics	110	kinase	ec:2.7.1.40	2	g6022.t1, g7727.t1	map01130
Biosynthesis of antibiotics	110	deaminase	ec:3.5.4.6	3	g7615.t1, g2396.t1, g7106.t1	map01130
Biosynthesis of antibiotics	110	synthase	ec:6.3.2.6	2	g91.t1, g3292.t1	map01130
Biosynthesis of antibiotics	110	dehydrogenase	ec:1.2.1.41	1	g3969.t1	map01130
Biosynthesis of antibiotics	110	ammonia-lyase	ec:4.3.1.19	1	g3660.t1	map01130
Biosynthesis of antibiotics	110	kinase	ec:2.7.1.36	1	g6122.t1	map01130
Biosynthesis of antibiotics	110	hexokinase type IV glucokinase	ec:2.7.1.1	4	g302.t1, g6158.t1, g5543.t1, g4065.t1	map01130
Biosynthesis of antibiotics	110	reductoisomerase (NADP+)	ec:1.1.1.86	1	g3524.t1	map01130
Biosynthesis of antibiotics	110	acid amidohydrolase	ec:3.5.1.14	2	g6530.t1, g8592.t1	map01130
Biosynthesis of antibiotics	110	phosphohexokinase	ec:2.7.1.11	3	g1889.t1, g3864.t1, g1117.t1	map01130
Biosynthesis of antibiotics	110	synthase	ec:5.5.1.4	1	g2099.t1	map01130
Biosynthesis of antibiotics	110	ligase	ec:6.2.1.1	1	g1232.t1	map01130
Biosynthesis of antibiotics	110	dehydrogenase	ec:1.1.1.37	2	g6521.t1, g444.t1	map01130
Biosynthesis of antibiotics	110	3-epimerase	ec:5.1.3.1	2	g6902.t1, g2473.t1	map01130
Biosynthesis of antibiotics	110	dehydrogenase	ec:1.1.1.35	1	g4963.t1	map01130
Biosynthesis of antibiotics	110	reductase (NADPH)	ec:1.1.1.34	2	g8663.t1, g9339.t1	map01130
Biosynthesis of antibiotics	110	synthase	ec:2.5.1.21	1	g3498.t1	map01130
Biosynthesis of antibiotics	110	hexose diphosphatase	ec:3.1.3.11	1	g5545.t1	map01130
Biosynthesis of antibiotics	110	diphosphate synthase	ec:2.5.1.29	1	g3498.t1	map01130
Biosynthesis of antibiotics	110	dehydrogenase (NADP+-dependent, decarboxylating)	ec:1.1.1.44	4	g4796.t1, g4335.t1, g8751.t1, g1398.t1	map01130
Biosynthesis of antibiotics	110	adenylyltransferase	ec:2.7.7.4	1	g2983.t1	map01130
Biosynthesis of antibiotics	110	dehydrogenase (NADP+)	ec:1.1.1.42	2	g3547.t1, g5514.t1	map01130
Biosynthesis of antibiotics	110	dehydrogenase (NAD+)	ec:1.1.1.41	3	g8318.t1, g6712.t1, g1434.t1	map01130
Biosynthesis of antibiotics	110	dehydrogenase (NADP+)	ec:1.1.1.49	2	g3733.t1, g6318.t1	map01130
Biosynthesis of antibiotics	110	uridylyltransferase	ec:2.7.7.9	2	g8961.t1, g2528.t1	map01130
Biosynthesis of antibiotics	110	synthase	ec:6.3.5.3	1	g6172.t1	map01130
Biosynthesis of antibiotics	110	O-acetyltransferase	ec:2.3.1.31	1	g3360.t1	map01130
Biosynthesis of antibiotics	110	ligase	ec:6.3.4.13	1	g8170.t1	map01130
Biosynthesis of antibiotics	110	phosphoribosyldiphosphate 5-amidotransferase	ec:2.4.2.14	2	g2229.t1, g2468.t1	map01130
Biosynthesis of antibiotics	110	reductase	ec:1.5.1.2	1	g4685.t1	map01130
Biosynthesis of antibiotics	110	(Si)-synthase	ec:2.3.3.1	1	g900.t1	map01130
Biosynthesis of antibiotics	110	diphosphokinase	ec:2.7.6.1	1	g2809.t1	map01130
Biosynthesis of antibiotics	110	dehydrogenase (NAD+, L-lysine-forming)	ec:1.5.1.7	1	g3612.t1	map01130
Biosynthesis of antibiotics	110	dehydrogenase	ec:1.1.1.27	1	g8128.t1	map01130
Biosynthesis of antibiotics	110	dehydrogenase (succinyl-transferring)	ec:1.2.4.2	3	g4999.t1, g7201.t1, g1542.t1	map01130
Biosynthesis of antibiotics	110	cyclohydrolase	ec:3.5.4.10	3	g2984.t1, g4366.t1, g6386.t1	map01130
Pentose phosphate pathway	20	aldolase	ec:4.1.2.13	1	g5551.t1	map00030
Pentose phosphate pathway	20	isomerase	ec:5.3.1.6	1	g1384.t1	map00030
Pentose phosphate pathway	20	isomerase	ec:5.3.1.9	3	g2972.t1, g1635.t1, g3414.t1	map00030
Pentose phosphate pathway	20	dihydroxyacetonetransferase	ec:2.2.1.2	1	g5307.t1	map00030
Pentose phosphate pathway	20	phosphohexokinase	ec:2.7.1.11	3	g1889.t1, g3864.t1, g1117.t1	map00030
Pentose phosphate pathway	20	3-epimerase	ec:5.1.3.1	2	g6902.t1, g2473.t1	map00030
Pentose phosphate pathway	20	hexose diphosphatase	ec:3.1.3.11	1	g5545.t1	map00030
Pentose phosphate pathway	20	dehydrogenase (NADP+-dependent, decarboxylating)	ec:1.1.1.44	4	g4796.t1, g4335.t1, g8751.t1, g1398.t1	map00030
Pentose phosphate pathway	20	dehydrogenase (NADP+)	ec:1.1.1.49	2	g3733.t1, g6318.t1	map00030
Pentose phosphate pathway	20	phosphodeoxyribomutase	ec:5.4.2.7	1	g3748.t1	map00030
Pentose phosphate pathway	20	diphosphokinase	ec:2.7.6.1	1	g2809.t1	map00030
Streptomycin biosynthesis	5	hexokinase type IV glucokinase	ec:2.7.1.1	4	g302.t1, g6158.t1, g5543.t1, g4065.t1	map00521
Streptomycin biosynthesis	5	synthase	ec:5.5.1.4	1	g2099.t1	map00521
Methane metabolism	16	hydroxymethyltransferase	ec:2.1.2.1	2	g8143.t1, g4134.t1	map00680
Methane metabolism	16	aldolase	ec:4.1.2.13	1	g5551.t1	map00680
Methane metabolism	16	phosphatase	ec:3.1.3.3	1	g405.t1	map00680
Methane metabolism	16	hydratase	ec:4.2.1.11	3	g1651.t1, g4051.t1, g3935.t1	map00680
Methane metabolism	16	phosphohexokinase	ec:2.7.1.11	3	g1889.t1, g3864.t1, g1117.t1	map00680
Methane metabolism	16	ligase	ec:6.2.1.1	1	g1232.t1	map00680
Methane metabolism	16	dehydrogenase	ec:1.1.1.37	2	g6521.t1, g444.t1	map00680
Methane metabolism	16	hexose diphosphatase	ec:3.1.3.11	1	g5545.t1	map00680
Methane metabolism	16	dehydrogenase	ec:1.1.1.284	1	g4179.t1	map00680
Methane metabolism	16	hydrolase	ec:3.1.2.12	1	g1541.t1	map00680
Amino sugar and nucleotide sugar metabolism	31	transaminase (isomerizing)	ec:2.6.1.16	2	g237.t1, g8891.t1	map00520
Amino sugar and nucleotide sugar metabolism	31	isomerase	ec:5.3.1.9	3	g2972.t1, g1635.t1, g3414.t1	map00520
Amino sugar and nucleotide sugar metabolism	31	uridylyltransferase	ec:2.7.7.64	2	g8961.t1, g2528.t1	map00520
Amino sugar and nucleotide sugar metabolism	31	hexosaminidase	ec:3.2.1.52	3	g5433.t1, g7159.t1, g5153.t1	map00520
Amino sugar and nucleotide sugar metabolism	31	4,6-dehydratase	ec:4.2.1.47	1	g8402.t1	map00520
Amino sugar and nucleotide sugar metabolism	31	hexokinase type IV glucokinase	ec:2.7.1.1	4	g302.t1, g6158.t1, g5543.t1, g4065.t1	map00520
Amino sugar and nucleotide sugar metabolism	31	uridylyltransferase	ec:2.7.7.9	2	g8961.t1, g2528.t1	map00520
Amino sugar and nucleotide sugar metabolism	31	mannose phosphomutase	ec:5.4.2.8	1	g3132.t1	map00520
Amino sugar and nucleotide sugar metabolism	31	synthase	ec:1.1.1.271	1	g342.t1	map00520
Amino sugar and nucleotide sugar metabolism	31	chitodextrinase	ec:3.2.1.14	14	g5565.t1, g942.t1, g127.t1, g79.t1, g989.t1, g5651.t1, g6586.t1, g2001.t1, g2182.t1, g929.t1, g6605.t1, g7949.t1, g9089.t1, g8342.t1	map00520
Nitrogen metabolism	3	dehydratase	ec:4.2.1.1	2	g258.t1, g5139.t1	map00910
Nitrogen metabolism	3	ligase	ec:6.3.1.2	1	g2531.t1	map00910
Glutathione metabolism	22	peroxidase	ec:1.11.1.9	2	g8827.t1, g6205.t1	map00480
Glutathione metabolism	22	synthase	ec:6.3.2.3	1	g8075.t1	map00480
Glutathione metabolism	22	ligase	ec:6.3.2.2	3	g2672.t1, g8324.t1, g9388.t1	map00480
Glutathione metabolism	22	synthase	ec:2.5.1.22	1	g5017.t1	map00480
Glutathione metabolism	22	dehydrogenase (NADP+-dependent, decarboxylating)	ec:1.1.1.44	4	g4796.t1, g4335.t1, g8751.t1, g1398.t1	map00480
Glutathione metabolism	22	dehydrogenase (NADP+)	ec:1.1.1.42	2	g3547.t1, g5514.t1	map00480
Glutathione metabolism	22	glutamyl transpeptidase	ec:2.3.2.2	3	g1272.t1, g8347.t1, g1672.t1	map00480
Glutathione metabolism	22	dehydrogenase (NADP+)	ec:1.1.1.49	2	g3733.t1, g6318.t1	map00480
Glutathione metabolism	22	thioredoxin peroxidase	ec:1.11.1.15	4	g4638.t1, g3709.t1, g2284.t1, g3841.t1	map00480
Aminoacyl-tRNA biosynthesis	42	ligase	ec:6.1.1.18	1	g856.t1	map00970
Aminoacyl-tRNA biosynthesis	42	ligase	ec:6.1.1.17	1	g2385.t1	map00970
Aminoacyl-tRNA biosynthesis	42	ligase	ec:6.1.1.19	2	g2148.t1, g3077.t1	map00970
Aminoacyl-tRNA biosynthesis	42	ligase	ec:6.1.1.14	3	g3956.t1, g7954.t1, g4385.t1	map00970
Aminoacyl-tRNA biosynthesis	42	ligase	ec:6.1.1.16	1	g8286.t1	map00970
Aminoacyl-tRNA biosynthesis	42	ligase	ec:6.1.1.15	2	g1224.t1, g3483.t1	map00970
Aminoacyl-tRNA biosynthesis	42	ligase	ec:6.1.1.10	2	g934.t1, g3374.t1	map00970
Aminoacyl-tRNA biosynthesis	42	ligase	ec:6.1.1.12	1	g6164.t1	map00970
Aminoacyl-tRNA biosynthesis	42	ligase	ec:6.1.1.11	1	g4855.t1	map00970
Aminoacyl-tRNA biosynthesis	42	ligase	ec:6.1.1.6	2	g90.t1, g2482.t1	map00970
Aminoacyl-tRNA biosynthesis	42	ligase	ec:6.1.1.7	5	g7557.t1, g6785.t1, g3056.t1, g4383.t1, g3552.t1	map00970
Aminoacyl-tRNA biosynthesis	42	ligase	ec:6.1.1.9	5	g4353.t1, g4222.t1, g2451.t1, g5582.t1, g4231.t1	map00970
Aminoacyl-tRNA biosynthesis	42	ligase	ec:6.1.1.2	2	g5697.t1, g8385.t1	map00970
Aminoacyl-tRNA biosynthesis	42	ligase	ec:6.1.1.3	2	g4389.t1, g1368.t1	map00970
Aminoacyl-tRNA biosynthesis	42	ligase	ec:6.1.1.4	2	g4387.t1, g8138.t1	map00970
Aminoacyl-tRNA biosynthesis	42	ligase	ec:6.1.1.5	3	g2162.t1, g722.t1, g1563.t1	map00970
Aminoacyl-tRNA biosynthesis	42	ligase	ec:6.1.1.1	1	g8367.t1	map00970
Aminoacyl-tRNA biosynthesis	42	ligase	ec:6.1.1.21	1	g9361.t1	map00970
Aminoacyl-tRNA biosynthesis	42	ligase	ec:6.1.1.20	4	g695.t1, g152.t1, g1077.t1, g4753.t1	map00970
Aminoacyl-tRNA biosynthesis	42	ligase	ec:6.1.1.22	1	g9031.t1	map00970
Tryptophan metabolism	8	equilase	ec:1.11.1.6	3	g1115.t1, g9438.t1, g4342.t1	map00380
Tryptophan metabolism	8	hydratase	ec:4.2.1.17	1	g4963.t1	map00380
Tryptophan metabolism	8	dehydrogenase	ec:1.1.1.35	1	g4963.t1	map00380
Tryptophan metabolism	8	2,3-dioxygenase	ec:1.13.11.11	1	g5887.t1	map00380
Tryptophan metabolism	8	dehydrogenase (succinyl-transferring)	ec:1.2.4.2	3	g4999.t1, g7201.t1, g1542.t1	map00380
Arginine biosynthesis	10	synthase	ec:6.3.4.5	2	g4388.t1, g6174.t1	map00220
Arginine biosynthesis	10	ligase	ec:6.3.1.2	1	g2531.t1	map00220
Arginine biosynthesis	10	lyase	ec:4.3.2.1	1	g4169.t1	map00220
Arginine biosynthesis	10	reductase	ec:1.2.1.38	3	g3918.t1, g4146.t1, g1934.t1	map00220
Arginine biosynthesis	10	acid amidohydrolase	ec:3.5.1.14	2	g6530.t1, g8592.t1	map00220
Arginine biosynthesis	10	glutaminase I	ec:3.5.1.2	1	g1865.t1	map00220
Carbon fixation in photosynthetic organisms	16	isomerase	ec:5.3.1.1	2	g3763.t1, g8763.t1	map00710
Carbon fixation in photosynthetic organisms	16	aldolase	ec:4.1.2.13	1	g5551.t1	map00710
Carbon fixation in photosynthetic organisms	16	isomerase	ec:5.3.1.6	1	g1384.t1	map00710
Carbon fixation in photosynthetic organisms	16	kinase	ec:2.7.2.3	2	g2959.t1, g5426.t1	map00710
Carbon fixation in photosynthetic organisms	16	dehydrogenase	ec:1.1.1.37	2	g6521.t1, g444.t1	map00710
Carbon fixation in photosynthetic organisms	16	3-epimerase	ec:5.1.3.1	2	g6902.t1, g2473.t1	map00710
Carbon fixation in photosynthetic organisms	16	dehydrogenase (decarboxylating)	ec:1.1.1.39	5	g3617.t1, g5417.t1, g5835.t1, g6235.t1, g3888.t1	map00710
Carbon fixation in photosynthetic organisms	16	hexose diphosphatase	ec:3.1.3.11	1	g5545.t1	map00710
Geraniol degradation	1	hydratase	ec:4.2.1.17	1	g4963.t1	map00281
Geraniol degradation	1	dehydrogenase	ec:1.1.1.35	1	g4963.t1	map00281
Valine, leucine and isoleucine degradation	5	dehydrogenase	ec:1.8.1.4	1	g5697.t1	map00280
Valine, leucine and isoleucine degradation	5	synthase	ec:2.3.3.10	2	g3495.t1, g8509.t1	map00280
Valine, leucine and isoleucine degradation	5	dehydrogenase (CoA-acylating)	ec:1.2.1.27	1	g8689.t1	map00280
Valine, leucine and isoleucine degradation	5	hydratase	ec:4.2.1.17	1	g4963.t1	map00280
Valine, leucine and isoleucine degradation	5	dehydrogenase	ec:1.1.1.35	1	g4963.t1	map00280
Primary bile acid biosynthesis	1	dehydrogenase	ec:1.1.1.35	1	g4963.t1	map00120
Pantothenate and CoA biosynthesis	3	kinase	ec:2.7.1.33	1	g7988.t1	map00770
Pantothenate and CoA biosynthesis	3	reductoisomerase (NADP+)	ec:1.1.1.86	1	g3524.t1	map00770
Pantothenate and CoA biosynthesis	3	kinase	ec:2.7.1.24	1	g5367.t1	map00770
Other types of O-glycan biosynthesis	2	3-beta-glucuronosyltransferase	ec:2.4.1.135	2	g7211.t1, g8111.t1	map00514
Various types of N-glycan biosynthesis	5	hexosaminidase	ec:3.2.1.52	3	g5433.t1, g7159.t1, g5153.t1	map00513
Various types of N-glycan biosynthesis	5	1,2-alpha-mannosidase	ec:3.2.1.113	2	g9442.t1, g742.t1	map00513
Sesquiterpenoid and triterpenoid biosynthesis	1	synthase	ec:2.5.1.21	1	g3498.t1	map00909
Mucin type O-Glycan biosynthesis	1	3-beta-galactosyltransferase	ec:2.4.1.122	1	g1638.t1	map00512
Other glycan degradation	12	psychosine hydrolase	ec:3.2.1.45	3	g5347.t1, g98.t1, g1869.t1	map00511
Other glycan degradation	12	hexosaminidase	ec:3.2.1.52	3	g5433.t1, g7159.t1, g5153.t1	map00511
Other glycan degradation	12	alpha-D-mannosidase	ec:3.2.1.24	6	g1174.t1, g7465.t1, g9442.t1, g2019.t1, g742.t1, g8024.t1	map00511
Citrate cycle (TCA cycle)	17	dehydrogenase	ec:1.8.1.4	1	g5697.t1	map00020
Citrate cycle (TCA cycle)	17	succinyltransferase	ec:2.3.1.61	1	g5919.t1	map00020
Citrate cycle (TCA cycle)	17	carboxykinase (GTP)	ec:4.1.1.32	2	g5861.t1, g8831.t1	map00020
Citrate cycle (TCA cycle)	17	hydratase	ec:4.2.1.3	1	g4661.t1	map00020
Citrate cycle (TCA cycle)	17	hydratase	ec:4.2.1.2	1	g2446.t1	map00020
Citrate cycle (TCA cycle)	17	dehydrogenase	ec:1.1.1.37	2	g6521.t1, g444.t1	map00020
Citrate cycle (TCA cycle)	17	dehydrogenase (NADP+)	ec:1.1.1.42	2	g3547.t1, g5514.t1	map00020
Citrate cycle (TCA cycle)	17	dehydrogenase (NAD+)	ec:1.1.1.41	3	g8318.t1, g6712.t1, g1434.t1	map00020
Citrate cycle (TCA cycle)	17	(Si)-synthase	ec:2.3.3.1	1	g900.t1	map00020
Citrate cycle (TCA cycle)	17	dehydrogenase (succinyl-transferring)	ec:1.2.4.2	3	g4999.t1, g7201.t1, g1542.t1	map00020
One carbon pool by folate	15	formyltransferase	ec:2.1.2.3	3	g2984.t1, g4366.t1, g6386.t1	map00670
One carbon pool by folate	15	formyltransferase	ec:2.1.2.2	2	g3427.t1, g8170.t1	map00670
One carbon pool by folate	15	hydroxymethyltransferase	ec:2.1.2.1	2	g8143.t1, g4134.t1	map00670
One carbon pool by folate	15	ligase	ec:6.3.4.3	4	g3417.t1, g2003.t1, g3744.t1, g204.t1	map00670
One carbon pool by folate	15	reductase [NAD(P)H]	ec:1.5.1.20	2	g3750.t1, g3664.t1	map00670
One carbon pool by folate	15	dehydrogenase (NADP+)	ec:1.5.1.5	3	g3417.t1, g9398.t1, g5918.t1	map00670
N-Glycan biosynthesis	3	1,2-alpha-mannosidase	ec:3.2.1.113	2	g9442.t1, g742.t1	map00510
N-Glycan biosynthesis	3	glucosidase	ec:3.2.1.106	1	g7233.t1	map00510
Limonene and pinene degradation	1	hydratase	ec:4.2.1.17	1	g4963.t1	map00903
Indole alkaloid biosynthesis	1	synthase	ec:4.3.3.2	1	g6972.t1	map00901
beta-Alanine metabolism	3	hydratase	ec:4.2.1.17	1	g4963.t1	map00410
beta-Alanine metabolism	3	synthase	ec:2.5.1.22	1	g5017.t1	map00410
beta-Alanine metabolism	3	decarboxylase	ec:4.1.1.15	1	g3726.t1	map00410
Terpenoid backbone biosynthesis	6	synthase	ec:2.3.3.10	2	g3495.t1, g8509.t1	map00900
Terpenoid backbone biosynthesis	6	kinase	ec:2.7.1.36	1	g6122.t1	map00900
Terpenoid backbone biosynthesis	6	reductase (NADPH)	ec:1.1.1.34	2	g8663.t1, g9339.t1	map00900
Terpenoid backbone biosynthesis	6	diphosphate synthase	ec:2.5.1.29	1	g3498.t1	map00900
D-Arginine and D-ornithine metabolism	1	oxidase	ec:1.4.3.3	1	g3536.t1	map00472
D-Glutamine and D-glutamate metabolism	1	glutaminase I	ec:3.5.1.2	1	g1865.t1	map00471
Penicillin and cephalosporin biosynthesis	1	oxidase	ec:1.4.3.3	1	g3536.t1	map00311
Lysine degradation	14	N-methyltransferase	ec:2.1.1.43	8	g90.t1, g5909.t1, g5311.t1, g4541.t1, g5073.t1, g6353.t1, g4590.t1, g9247.t1	map00310
Lysine degradation	14	succinyltransferase	ec:2.3.1.61	1	g5919.t1	map00310
Lysine degradation	14	hydratase	ec:4.2.1.17	1	g4963.t1	map00310
Lysine degradation	14	dehydrogenase	ec:1.1.1.35	1	g4963.t1	map00310
Lysine degradation	14	dehydrogenase (NAD+, L-lysine-forming)	ec:1.5.1.7	1	g3612.t1	map00310
Lysine degradation	14	dehydrogenase (succinyl-transferring)	ec:1.2.4.2	3	g4999.t1, g7201.t1, g1542.t1	map00310
Tropane, piperidine and pyridine alkaloid biosynthesis	2	transaminase	ec:2.6.1.5	1	g240.t1	map00960
Tropane, piperidine and pyridine alkaloid biosynthesis	2	transaminase	ec:2.6.1.9	1	g3394.t1	map00960
Porphyrin and chlorophyll metabolism	14	synthase	ec:4.4.1.17	1	g925.t1	map00860
Porphyrin and chlorophyll metabolism	14	decarboxylase	ec:4.1.1.37	2	g2706.t1, g3851.t1	map00860
Porphyrin and chlorophyll metabolism	14	C-methyltransferase	ec:2.1.1.107	1	g3837.t1	map00860
Porphyrin and chlorophyll metabolism	14	synthase	ec:4.2.1.24	1	g5016.t1	map00860
Porphyrin and chlorophyll metabolism	14	synthase	ec:2.5.1.61	1	g5100.t1	map00860
Porphyrin and chlorophyll metabolism	14	dehydrogenase	ec:1.3.1.76	1	g3837.t1	map00860
Porphyrin and chlorophyll metabolism	14	synthase	ec:4.2.1.75	1	g4673.t1	map00860
Porphyrin and chlorophyll metabolism	14	ferro-protoporphyrin chelatase	ec:4.99.1.1	1	g1678.t1	map00860
Porphyrin and chlorophyll metabolism	14	ligase	ec:6.1.1.17	1	g2385.t1	map00860
Porphyrin and chlorophyll metabolism	14	synthase	ec:2.3.1.37	2	g5242.t1, g4185.t1	map00860
Porphyrin and chlorophyll metabolism	14	1-naphthol glucuronyltransferase	ec:2.4.1.17	2	g7211.t1, g8111.t1	map00860
Porphyrin and chlorophyll metabolism	14	oxidase	ec:1.3.3.4	1	g3679.t1	map00860
Glycosphingolipid biosynthesis - ganglio series	3	hexosaminidase	ec:3.2.1.52	3	g5433.t1, g7159.t1, g5153.t1	map00604
Glycosphingolipid biosynthesis - globo series	3	hexosaminidase	ec:3.2.1.52	3	g5433.t1, g7159.t1, g5153.t1	map00603
Cysteine and methionine metabolism	22	adenosyltransferase	ec:2.5.1.6	3	g358.t1, g3392.t1, g8964.t1	map00270
Cysteine and methionine metabolism	22	decarboxylase	ec:4.1.1.50	1	g6250.t1	map00270
Cysteine and methionine metabolism	22	beta-synthase	ec:4.2.1.22	1	g9136.t1	map00270
Cysteine and methionine metabolism	22	S-methyltransferase	ec:2.1.1.14	2	g3368.t1, g3723.t1	map00270
Cysteine and methionine metabolism	22	transaminase	ec:2.6.1.5	1	g240.t1	map00270
Cysteine and methionine metabolism	22	S-adenosylhomocysteine synthase	ec:3.3.1.1	4	g8734.t1, g6627.t1, g3388.t1, g2328.t1	map00270
Cysteine and methionine metabolism	22	synthase	ec:6.3.2.3	1	g8075.t1	map00270
Cysteine and methionine metabolism	22	ligase	ec:6.3.2.2	3	g2672.t1, g8324.t1, g9388.t1	map00270
Cysteine and methionine metabolism	22	dioxygenase [iron(II)-requiring]	ec:1.13.11.54	1	g8006.t1	map00270
Cysteine and methionine metabolism	22	dehydrogenase	ec:1.1.1.37	2	g6521.t1, g444.t1	map00270
Cysteine and methionine metabolism	22	synthase	ec:2.5.1.22	1	g5017.t1	map00270
Cysteine and methionine metabolism	22	O-acetyltransferase	ec:2.3.1.31	1	g3360.t1	map00270
Cysteine and methionine metabolism	22	dehydrogenase	ec:1.1.1.27	1	g8128.t1	map00270
Nicotinate and nicotinamide metabolism	6	kinase	ec:2.7.1.23	2	g3930.t1, g6030.t1	map00760
Nicotinate and nicotinamide metabolism	6	synthase (glutamine-hydrolysing)	ec:6.3.5.1	2	g4271.t1, g7898.t1	map00760
Nicotinate and nicotinamide metabolism	6	diphosphorylase (carboxylating)	ec:2.4.2.19	1	g7687.t1	map00760
Nicotinate and nicotinamide metabolism	6	phosphorylase	ec:2.4.2.1	1	g4550.t1	map00760
Sphingolipid metabolism	3	psychosine hydrolase	ec:3.2.1.45	3	g5347.t1, g98.t1, g1869.t1	map00600
Glycolysis / Gluconeogenesis	27	dehydrogenase	ec:1.8.1.4	1	g5697.t1	map00010
Glycolysis / Gluconeogenesis	27	isomerase	ec:5.3.1.1	2	g3763.t1, g8763.t1	map00010
Glycolysis / Gluconeogenesis	27	aldolase	ec:4.1.2.13	1	g5551.t1	map00010
Glycolysis / Gluconeogenesis	27	isomerase	ec:5.3.1.9	3	g2972.t1, g1635.t1, g3414.t1	map00010
Glycolysis / Gluconeogenesis	27	dehydrogenase	ec:1.1.1.1	1	g7469.t1	map00010
Glycolysis / Gluconeogenesis	27	carboxykinase (GTP)	ec:4.1.1.32	2	g5861.t1, g8831.t1	map00010
Glycolysis / Gluconeogenesis	27	hydratase	ec:4.2.1.11	3	g1651.t1, g4051.t1, g3935.t1	map00010
Glycolysis / Gluconeogenesis	27	kinase	ec:2.7.2.3	2	g2959.t1, g5426.t1	map00010
Glycolysis / Gluconeogenesis	27	kinase	ec:2.7.1.40	2	g6022.t1, g7727.t1	map00010
Glycolysis / Gluconeogenesis	27	hexokinase type IV glucokinase	ec:2.7.1.1	4	g302.t1, g6158.t1, g5543.t1, g4065.t1	map00010
Glycolysis / Gluconeogenesis	27	phosphohexokinase	ec:2.7.1.11	3	g1889.t1, g3864.t1, g1117.t1	map00010
Glycolysis / Gluconeogenesis	27	ligase	ec:6.2.1.1	1	g1232.t1	map00010
Glycolysis / Gluconeogenesis	27	hexose diphosphatase	ec:3.1.3.11	1	g5545.t1	map00010
Glycolysis / Gluconeogenesis	27	dehydrogenase	ec:1.1.1.27	1	g8128.t1	map00010
Starch and sucrose metabolism	22	isomerase	ec:5.3.1.9	3	g2972.t1, g1635.t1, g3414.t1	map00500
Starch and sucrose metabolism	22	hexokinase type IV glucokinase	ec:2.7.1.1	4	g302.t1, g6158.t1, g5543.t1, g4065.t1	map00500
Starch and sucrose metabolism	22	uridylyltransferase	ec:2.7.7.9	2	g8961.t1, g2528.t1	map00500
Starch and sucrose metabolism	22	synthase	ec:2.4.1.34	3	g3777.t1, g3998.t1, g4120.t1	map00500
Starch and sucrose metabolism	22	trehalase	ec:3.2.1.28	4	g2795.t1, g2906.t1, g3722.t1, g3027.t1	map00500
Starch and sucrose metabolism	22	amylo-1,6-glucosidase	ec:3.2.1.33	1	g8850.t1	map00500
Starch and sucrose metabolism	22	phosphorylase	ec:2.4.1.1	2	g4776.t1, g6803.t1	map00500
Starch and sucrose metabolism	22	1-naphthol glucuronyltransferase	ec:2.4.1.17	2	g7211.t1, g8111.t1	map00500
Starch and sucrose metabolism	22	synthase	ec:2.4.1.11	1	g329.t1	map00500
Starch and sucrose metabolism	22	disproportionating enzyme	ec:2.4.1.25	1	g8850.t1	map00500
Ether lipid metabolism	4	D	ec:3.1.4.4	1	g6705.t1	map00565
Ether lipid metabolism	4	synthase	ec:2.5.1.26	1	g9218.t1	map00565
Ether lipid metabolism	4	A2	ec:3.1.1.4	2	g9013.t1, g1680.t1	map00565
Glycerophospholipid metabolism	14	kinase (ATP)	ec:2.7.1.107	2	g3477.t1, g5712.t1	map00564
Glycerophospholipid metabolism	14	dehydrogenase (NAD+)	ec:1.1.1.8	2	g3972.t1, g5138.t1	map00564
Glycerophospholipid metabolism	14	dehydrogenase [NAD(P)+]	ec:1.1.1.94	2	g3972.t1, g5138.t1	map00564
Glycerophospholipid metabolism	14	decarboxylase	ec:4.1.1.65	1	g3703.t1	map00564
Glycerophospholipid metabolism	14	D	ec:3.1.4.4	1	g6705.t1	map00564
Glycerophospholipid metabolism	14	dehydrogenase	ec:1.1.5.3	1	g7388.t1	map00564
Glycerophospholipid metabolism	14	A2	ec:3.1.1.4	2	g9013.t1, g1680.t1	map00564
Glycerophospholipid metabolism	14	lecithinase B	ec:3.1.1.5	2	g3585.t1, g175.t1	map00564
Glycerophospholipid metabolism	14	A1	ec:3.1.1.32	2	g8534.t1, g8535.t1	map00564
Glycerophospholipid metabolism	14	O-acyltransferase	ec:2.3.1.51	1	g4346.t1	map00564
Synthesis and degradation of ketone bodies	2	synthase	ec:2.3.3.10	2	g3495.t1, g8509.t1	map00072
Fatty acid degradation	7	dehydrogenase	ec:1.1.1.1	1	g7469.t1	map00071
Fatty acid degradation	7	hydratase	ec:4.2.1.17	1	g4963.t1	map00071
Fatty acid degradation	7	ligase	ec:6.2.1.3	1	g2459.t1	map00071
Fatty acid degradation	7	dehydrogenase	ec:1.1.1.35	1	g4963.t1	map00071
Fatty acid degradation	7	oxidase	ec:1.3.3.6	4	g245.t1, g7261.t1, g7225.t1, g8806.t1	map00071
Inositol phosphate metabolism	11	isomerase	ec:5.3.1.1	2	g3763.t1, g8763.t1	map00562
Inositol phosphate metabolism	11	3-kinase	ec:2.7.1.127	4	g4735.t1, g6118.t1, g9263.t1, g3662.t1	map00562
Inositol phosphate metabolism	11	phospholipase C	ec:3.1.4.11	3	g955.t1, g391.t1, g6125.t1	map00562
Inositol phosphate metabolism	11	synthase	ec:5.5.1.4	1	g2099.t1	map00562
Inositol phosphate metabolism	11	2-kinase	ec:2.7.1.158	1	g2022.t1	map00562
Glycerolipid metabolism	4	kinase (ATP)	ec:2.7.1.107	2	g3477.t1, g5712.t1	map00561
Glycerolipid metabolism	4	lipase	ec:3.1.1.3	1	g4099.t1	map00561
Glycerolipid metabolism	4	O-acyltransferase	ec:2.3.1.51	1	g4346.t1	map00561
Novobiocin biosynthesis	2	transaminase	ec:2.6.1.5	1	g240.t1	map00401
Novobiocin biosynthesis	2	transaminase	ec:2.6.1.9	1	g3394.t1	map00401
Phenylalanine, tyrosine and tryptophan biosynthesis	5	synthase	ec:4.1.1.48	1	g4090.t1	map00400
Phenylalanine, tyrosine and tryptophan biosynthesis	5	synthase	ec:4.2.1.20	1	g4290.t1	map00400
Phenylalanine, tyrosine and tryptophan biosynthesis	5	transaminase	ec:2.6.1.5	1	g240.t1	map00400
Phenylalanine, tyrosine and tryptophan biosynthesis	5	transaminase	ec:2.6.1.9	1	g3394.t1	map00400
Phenylalanine, tyrosine and tryptophan biosynthesis	5	synthase	ec:2.5.1.54	1	g3373.t1	map00400
Cyanoamino acid metabolism	5	hydroxymethyltransferase	ec:2.1.2.1	2	g8143.t1, g4134.t1	map00460
Cyanoamino acid metabolism	5	glutamyl transpeptidase	ec:2.3.2.2	3	g1272.t1, g8347.t1, g1672.t1	map00460
Isoquinoline alkaloid biosynthesis	1	transaminase	ec:2.6.1.5	1	g240.t1	map00950
Lysine biosynthesis	1	dehydrogenase (NAD+, L-lysine-forming)	ec:1.5.1.7	1	g3612.t1	map00300
Benzoate degradation	1	hydratase	ec:4.2.1.17	1	g4963.t1	map00362
Benzoate degradation	1	dehydrogenase	ec:1.1.1.35	1	g4963.t1	map00362
Phenylalanine metabolism	4	transaminase	ec:2.6.1.5	1	g240.t1	map00360
Phenylalanine metabolism	4	transaminase	ec:2.6.1.9	1	g3394.t1	map00360
Phenylalanine metabolism	4	hydratase	ec:4.2.1.17	1	g4963.t1	map00360
Phenylalanine metabolism	4	dioxygenase	ec:1.13.11.27	1	g1484.t1	map00360
T cell receptor signaling pathway	35	phosphatase	ec:3.1.3.16	34	g4569.t1, g8364.t1, g7178.t1, g5021.t1, g687.t1, g8647.t1, g1332.t1, g8521.t1, g505.t1, g3913.t1, g5834.t1, g1254.t1, g845.t1, g703.t1, g7427.t1, g5324.t1, g5093.t1, g1491.t1, g5177.t1, g6172.t1, g607.t1, g6872.t1, g6442.t1, g4393.t1, g359.t1, g8107.t1, g2596.t1, g349.t1, g5604.t1, g3782.t1, g7022.t1, g5011.t1, g8023.t1, g1536.t1	map04660
T cell receptor signaling pathway	35	protein-tyrosine kinase	ec:2.7.10.2	1	g5757.t1	map04660
Monobactam biosynthesis	1	adenylyltransferase	ec:2.7.7.4	1	g2983.t1	map00261
Glycine, serine and threonine metabolism	14	dehydrogenase	ec:1.8.1.4	1	g5697.t1	map00260
Glycine, serine and threonine metabolism	14	hydroxymethyltransferase	ec:2.1.2.1	2	g8143.t1, g4134.t1	map00260
Glycine, serine and threonine metabolism	14	phosphatase	ec:3.1.3.3	1	g405.t1	map00260
Glycine, serine and threonine metabolism	14	oxidase	ec:1.4.3.3	1	g3536.t1	map00260
Glycine, serine and threonine metabolism	14	dehydrogenase	ec:1.1.1.1	1	g7469.t1	map00260
Glycine, serine and threonine metabolism	14	beta-synthase	ec:4.2.1.22	1	g9136.t1	map00260
Glycine, serine and threonine metabolism	14	synthase	ec:4.2.1.20	1	g4290.t1	map00260
Glycine, serine and threonine metabolism	14	dehydrogenase (aminomethyl-transferring)	ec:1.4.4.2	1	g8622.t1	map00260
Glycine, serine and threonine metabolism	14	N-methyltransferase	ec:2.1.1.156	1	g7418.t1	map00260
Glycine, serine and threonine metabolism	14	ammonia-lyase	ec:4.3.1.19	1	g3660.t1	map00260
Glycine, serine and threonine metabolism	14	N-methyltransferase	ec:2.1.1.20	1	g7418.t1	map00260
Glycine, serine and threonine metabolism	14	synthase	ec:2.3.1.37	2	g5242.t1, g4185.t1	map00260
Glycine, serine and threonine metabolism	14	C-acetyltransferase	ec:2.3.1.29	1	g5955.t1	map00260
Steroid biosynthesis	1	synthase	ec:2.5.1.21	1	g3498.t1	map00100
Vitamin B6 metabolism	1	5'-phosphate synthase	ec:1.4.3.5	1	g2509.t1	map00750
Phosphatidylinositol signaling system	12	kinase (ATP)	ec:2.7.1.107	2	g3477.t1, g5712.t1	map04070
Phosphatidylinositol signaling system	12	kinase C	ec:2.7.11.13	2	g8477.t1, g8844.t1	map04070
Phosphatidylinositol signaling system	12	3-kinase	ec:2.7.1.127	4	g4735.t1, g6118.t1, g9263.t1, g3662.t1	map04070
Phosphatidylinositol signaling system	12	phospholipase C	ec:3.1.4.11	3	g955.t1, g391.t1, g6125.t1	map04070
Phosphatidylinositol signaling system	12	2-kinase	ec:2.7.1.158	1	g2022.t1	map04070
Butanoate metabolism	4	synthase	ec:2.3.3.10	2	g3495.t1, g8509.t1	map00650
Butanoate metabolism	4	hydratase	ec:4.2.1.17	1	g4963.t1	map00650
Butanoate metabolism	4	dehydrogenase	ec:1.1.1.35	1	g4963.t1	map00650
Butanoate metabolism	4	decarboxylase	ec:4.1.1.15	1	g3726.t1	map00650
Fatty acid elongation	1	hydratase	ec:4.2.1.17	1	g4963.t1	map00062
Fatty acid elongation	1	dehydrogenase	ec:1.1.1.35	1	g4963.t1	map00062
Fatty acid biosynthesis	7	carboxylase	ec:6.4.1.2	2	g4506.t1, g3786.t1	map00061
Fatty acid biosynthesis	7	synthase	ec:2.3.1.85	4	g4015.t1, g5892.t1, g4136.t1, g4258.t1	map00061
Fatty acid biosynthesis	7	reductase (NADPH, Si-specific)	ec:1.3.1.10	1	g5892.t1	map00061
Fatty acid biosynthesis	7	reductase	ec:1.1.1.100	1	g5892.t1	map00061
Fatty acid biosynthesis	7	ligase	ec:6.2.1.3	1	g2459.t1	map00061
Fatty acid biosynthesis	7	dehydratase	ec:4.2.1.59	1	g5892.t1	map00061
Fatty acid biosynthesis	7	reductase (NADH)	ec:1.3.1.9	1	g4015.t1	map00061
Fatty acid biosynthesis	7	S-malonyltransferase	ec:2.3.1.39	1	g5892.t1	map00061
Fatty acid biosynthesis	7	hydrolase	ec:3.1.2.14	1	g5892.t1	map00061
Fatty acid biosynthesis	7	synthase I	ec:2.3.1.41	1	g5892.t1	map00061
Selenocompound metabolism	6	reductase	ec:1.8.1.9	1	g765.t1	map00450
Selenocompound metabolism	6	S-methyltransferase	ec:2.1.1.14	2	g3368.t1, g3723.t1	map00450
Selenocompound metabolism	6	adenylyltransferase	ec:2.7.7.4	1	g2983.t1	map00450
Selenocompound metabolism	6	ligase	ec:6.1.1.10	2	g934.t1, g3374.t1	map00450
Phenylpropanoid biosynthesis	12	lactoperoxidase	ec:1.11.1.7	12	g5408.t1, g8827.t1, g42.t1, g1115.t1, g9438.t1, g8766.t1, g6205.t1, g6424.t1, g623.t1, g893.t1, g705.t1, g4342.t1	map00940
Tyrosine metabolism	5	dehydrogenase	ec:1.1.1.1	1	g7469.t1	map00350
Tyrosine metabolism	5	transaminase	ec:2.6.1.5	1	g240.t1	map00350
Tyrosine metabolism	5	transaminase	ec:2.6.1.9	1	g3394.t1	map00350
Tyrosine metabolism	5	beta-diketonase	ec:3.7.1.2	1	g4430.t1	map00350
Tyrosine metabolism	5	dioxygenase	ec:1.13.11.27	1	g1484.t1	map00350
Aflatoxin biosynthesis	2	carboxylase	ec:6.4.1.2	2	g4506.t1, g3786.t1	map00254
Tetracycline biosynthesis	2	carboxylase	ec:6.4.1.2	2	g4506.t1, g3786.t1	map00253
Alanine, aspartate and glutamate metabolism	17	transaminase (isomerizing)	ec:2.6.1.16	2	g237.t1, g8891.t1	map00250
Alanine, aspartate and glutamate metabolism	17	synthase	ec:6.3.4.4	2	g4071.t1, g986.t1	map00250
Alanine, aspartate and glutamate metabolism	17	synthase	ec:6.3.4.5	2	g4388.t1, g6174.t1	map00250
Alanine, aspartate and glutamate metabolism	17	ligase	ec:6.3.1.2	1	g2531.t1	map00250
Alanine, aspartate and glutamate metabolism	17	lyase	ec:4.3.2.1	1	g4169.t1	map00250
Alanine, aspartate and glutamate metabolism	17	carbamoyltransferase	ec:2.1.3.2	1	g7897.t1	map00250
Alanine, aspartate and glutamate metabolism	17	synthase (glutamine-hydrolysing)	ec:6.3.5.4	2	g2007.t1, g4106.t1	map00250
Alanine, aspartate and glutamate metabolism	17	synthase (glutamine-hydrolysing)	ec:6.3.5.5	2	g4121.t1, g5517.t1	map00250
Alanine, aspartate and glutamate metabolism	17	decarboxylase	ec:4.1.1.15	1	g3726.t1	map00250
Alanine, aspartate and glutamate metabolism	17	phosphoribosyldiphosphate 5-amidotransferase	ec:2.4.2.14	2	g2229.t1, g2468.t1	map00250
Alanine, aspartate and glutamate metabolism	17	glutaminase I	ec:3.5.1.2	1	g1865.t1	map00250
Styrene degradation	1	beta-diketonase	ec:3.7.1.2	1	g4430.t1	map00643
Propanoate metabolism	7	dehydrogenase	ec:1.8.1.4	1	g5697.t1	map00640
Propanoate metabolism	7	carboxylase	ec:6.4.1.2	2	g4506.t1, g3786.t1	map00640
Propanoate metabolism	7	dehydrogenase (CoA-acylating)	ec:1.2.1.27	1	g8689.t1	map00640
Propanoate metabolism	7	hydratase	ec:4.2.1.17	1	g4963.t1	map00640
Propanoate metabolism	7	ligase	ec:6.2.1.1	1	g1232.t1	map00640
Propanoate metabolism	7	dehydrogenase	ec:1.1.1.27	1	g8128.t1	map00640
Ascorbate and aldarate metabolism	4	uridylyltransferase	ec:2.7.7.64	2	g8961.t1, g2528.t1	map00053
Ascorbate and aldarate metabolism	4	1-naphthol glucuronyltransferase	ec:2.4.1.17	2	g7211.t1, g8111.t1	map00053
Galactose metabolism	9	uridylyltransferase	ec:2.7.7.64	2	g8961.t1, g2528.t1	map00052
Galactose metabolism	9	hexokinase type IV glucokinase	ec:2.7.1.1	4	g302.t1, g6158.t1, g5543.t1, g4065.t1	map00052
Galactose metabolism	9	phosphohexokinase	ec:2.7.1.11	3	g1889.t1, g3864.t1, g1117.t1	map00052
Galactose metabolism	9	uridylyltransferase	ec:2.7.7.9	2	g8961.t1, g2528.t1	map00052
Fructose and mannose metabolism	16	phosphofructokinase 2	ec:2.7.1.105	1	g7313.t1	map00051
Fructose and mannose metabolism	16	isomerase	ec:5.3.1.1	2	g3763.t1, g8763.t1	map00051
Fructose and mannose metabolism	16	aldolase	ec:4.1.2.13	1	g5551.t1	map00051
Fructose and mannose metabolism	16	isomerase	ec:5.3.1.6	1	g1384.t1	map00051
Fructose and mannose metabolism	16	4,6-dehydratase	ec:4.2.1.47	1	g8402.t1	map00051
Fructose and mannose metabolism	16	hexokinase type IV glucokinase	ec:2.7.1.1	4	g302.t1, g6158.t1, g5543.t1, g4065.t1	map00051
Fructose and mannose metabolism	16	phosphohexokinase	ec:2.7.1.11	3	g1889.t1, g3864.t1, g1117.t1	map00051
Fructose and mannose metabolism	16	hexose diphosphatase	ec:3.1.3.11	1	g5545.t1	map00051
Fructose and mannose metabolism	16	mannose phosphomutase	ec:5.4.2.8	1	g3132.t1	map00051
Fructose and mannose metabolism	16	synthase	ec:1.1.1.271	1	g342.t1	map00051
Phosphonate and phosphinate metabolism	1	hydrolase	ec:3.11.1.1	1	g4354.t1	map00440
Caprolactam degradation	1	hydratase	ec:4.2.1.17	1	g4963.t1	map00930
Caprolactam degradation	1	dehydrogenase	ec:1.1.1.35	1	g4963.t1	map00930
Histidine metabolism	2	transaminase	ec:2.6.1.9	1	g3394.t1	map00340
Histidine metabolism	2	dehydrogenase	ec:1.1.1.23	1	g1399.t1	map00340
Histidine metabolism	2	cyclohydrolase	ec:3.5.4.19	1	g1399.t1	map00340
mTOR signaling pathway	4	protein kinase	ec:2.7.11.24	4	g298.t1, g441.t1, g1207.t1, g7070.t1	map04150
Retinol metabolism	3	dehydrogenase	ec:1.1.1.1	1	g7469.t1	map00830
Retinol metabolism	3	1-naphthol glucuronyltransferase	ec:2.4.1.17	2	g7211.t1, g8111.t1	map00830
Pyrimidine metabolism	58	reductase	ec:1.8.1.9	1	g765.t1	map00240
Pyrimidine metabolism	58	kinase	ec:2.7.4.6	2	g3508.t1, g9108.t1	map00240
Pyrimidine metabolism	58	synthase (glutamine hydrolysing)	ec:6.3.4.2	2	g6086.t1, g4313.t1	map00240
Pyrimidine metabolism	58	dehydrogenase (quinone)	ec:1.3.5.2	1	g5829.t1	map00240
Pyrimidine metabolism	58	carbamoyltransferase	ec:2.1.3.2	1	g7897.t1	map00240
Pyrimidine metabolism	58	diphosphatase	ec:3.6.1.19	1	g2493.t1	map00240
Pyrimidine metabolism	58	diphosphatase	ec:3.6.1.23	1	g2493.t1	map00240
Pyrimidine metabolism	58	RNA polymerase	ec:2.7.7.6	31	g4005.t1, g4221.t1, g4305.t1, g3956.t1, g2793.t1, g4813.t1, g2533.t1, g2978.t1, g5784.t1, g6738.t1, g4042.t1, g2675.t1, g1741.t1, g6019.t1, g371.t1, g9119.t1, g3869.t1, g3334.t1, g4109.t1, g7849.t1, g4180.t1, g2270.t1, g5395.t1, g3810.t1, g8589.t1, g1950.t1, g4919.t1, g7598.t1, g6031.t1, g341.t1, g3950.t1	map00240
Pyrimidine metabolism	58	DNA polymerase	ec:2.7.7.7	12	g4270.t1, g9201.t1, g2800.t1, g4954.t1, g1457.t1, g4117.t1, g5356.t1, g5376.t1, g975.t1, g5135.t1, g1545.t1, g5273.t1	map00240
Pyrimidine metabolism	58	nucleotidyltransferase	ec:2.7.7.8	1	g248.t1	map00240
Pyrimidine metabolism	58	synthase (glutamine-hydrolysing)	ec:6.3.5.5	2	g4121.t1, g5517.t1	map00240
Pyrimidine metabolism	58	phosphoribosyltransferase	ec:2.4.2.10	1	g3168.t1	map00240
Pyrimidine metabolism	58	phosphorylase	ec:2.4.2.3	1	g553.t1	map00240
Pyrimidine metabolism	58	kinase	ec:2.7.4.14	1	g1400.t1	map00240
Pyrimidine metabolism	58	phosphorylase	ec:2.4.2.1	1	g4550.t1	map00240
Thiamine metabolism	284	synthase	ec:4.1.99.19	1	g3596.t1	map00730
Thiamine metabolism	284	phosphatase	ec:3.6.1.15	283	g3956.t1, g1104.t1, g2149.t1, g4118.t1, g2344.t1, g5656.t1, g6632.t1, g3177.t1, g8161.t1, g8293.t1, g3773.t1, g1076.t1, g4124.t1, g5198.t1, g698.t1, g8911.t1, g4486.t1, g1472.t1, g4159.t1, g3086.t1, g4165.t1, g7196.t1, g5370.t1, g9188.t1, g4669.t1, g8258.t1, g182.t1, g3922.t1, g2230.t1, g8738.t1, g1740.t1, g6947.t1, g2315.t1, g6689.t1, g8430.t1, g7242.t1, g5650.t1, g498.t1, g641.t1, g3062.t1, g38…	map00730
Folate biosynthesis	1	synthase	ec:1.7.1.13	1	g1494.t1	map00790
Steroid hormone biosynthesis	2	1-naphthol glucuronyltransferase	ec:2.4.1.17	2	g7211.t1, g8111.t1	map00140
Glyoxylate and dicarboxylate metabolism	10	hydroxymethyltransferase	ec:2.1.2.1	2	g8143.t1, g4134.t1	map00630
Glyoxylate and dicarboxylate metabolism	10	hydratase	ec:4.2.1.3	1	g4661.t1	map00630
Glyoxylate and dicarboxylate metabolism	10	ligase	ec:6.3.1.2	1	g2531.t1	map00630
Glyoxylate and dicarboxylate metabolism	10	equilase	ec:1.11.1.6	3	g1115.t1, g9438.t1, g4342.t1	map00630
Glyoxylate and dicarboxylate metabolism	10	dehydrogenase	ec:1.1.1.37	2	g6521.t1, g444.t1	map00630
Glyoxylate and dicarboxylate metabolism	10	(Si)-synthase	ec:2.3.3.1	1	g900.t1	map00630
Glycosaminoglycan biosynthesis - heparan sulfate / heparin	2	3-beta-glucuronosyltransferase	ec:2.4.1.135	2	g7211.t1, g8111.t1	map00534
Glycosaminoglycan biosynthesis - chondroitin sulfate / dermatan sulfate	2	3-beta-glucuronosyltransferase	ec:2.4.1.135	2	g7211.t1, g8111.t1	map00532
Glycosaminoglycan degradation	3	hexosaminidase	ec:3.2.1.52	3	g5433.t1, g7159.t1, g5153.t1	map00531
Pentose and glucuronate interconversions	7	uridylyltransferase	ec:2.7.7.64	2	g8961.t1, g2528.t1	map00040
Pentose and glucuronate interconversions	7	dehydratase	ec:4.2.1.8	1	g3956.t1	map00040
Pentose and glucuronate interconversions	7	3-epimerase	ec:5.1.3.1	2	g6902.t1, g2473.t1	map00040
Pentose and glucuronate interconversions	7	uridylyltransferase	ec:2.7.7.9	2	g8961.t1, g2528.t1	map00040
Pentose and glucuronate interconversions	7	1-naphthol glucuronyltransferase	ec:2.4.1.17	2	g7211.t1, g8111.t1	map00040

## Sheet: Female_KEGG_Pathways
Biological Pathway	Seqs in Pathway	Enzyme	Enzyme ID	Seqs of Enzyme	Seqs	Pathway ID
alpha-Linolenic acid metabolism	15	dehydrogenase	ec:1.1.1.1	1	g4925.t1	map00592
alpha-Linolenic acid metabolism	15	hydratase	ec:4.2.1.17	1	g4582.t1	map00592
alpha-Linolenic acid metabolism	15	A2	ec:3.1.1.4	5	g5367.t1, g7280.t1, g4706.t1, g4458.t1, g8185.t1	map00592
alpha-Linolenic acid metabolism	15	A1	ec:3.1.1.32	3	g1319.t1, g7681.t1, g2893.t1	map00592
alpha-Linolenic acid metabolism	15	oxidase	ec:1.3.3.6	5	g2005.t1, g6027.t1, g1922.t1, g6485.t1, g1429.t1	map00592
Biosynthesis of unsaturated fatty acids	8	hydratase	ec:4.2.1.17	1	g4582.t1	map01040
Biosynthesis of unsaturated fatty acids	8	reductase	ec:1.1.1.100	1	g4856.t1	map01040
Biosynthesis of unsaturated fatty acids	8	9-desaturase	ec:1.14.19.1	1	g2064.t1	map01040
Biosynthesis of unsaturated fatty acids	8	oxidase	ec:1.3.3.6	5	g2005.t1, g6027.t1, g1922.t1, g6485.t1, g1429.t1	map01040
Linoleic acid metabolism	5	A2	ec:3.1.1.4	5	g5367.t1, g7280.t1, g4706.t1, g4458.t1, g8185.t1	map00591
Arachidonic acid metabolism	8	peroxidase	ec:1.11.1.9	2	g5088.t1, g7309.t1	map00590
Arachidonic acid metabolism	8	hydrolase	ec:3.3.2.6	1	g3968.t1	map00590
Arachidonic acid metabolism	8	A2	ec:3.1.1.4	5	g5367.t1, g7280.t1, g4706.t1, g4458.t1, g8185.t1	map00590
Taurine and hypotaurine metabolism	2	glutamyl transpeptidase	ec:2.3.2.2	2	g5253.t1, g4629.t1	map00430
Sulfur metabolism	2	sulfurtransferase	ec:2.8.1.1	1	g450.t1	map00920
Sulfur metabolism	2	kinase	ec:2.7.1.25	1	g6388.t1	map00920
Sulfur metabolism	2	adenylyltransferase	ec:2.7.7.4	1	g6388.t1	map00920
Drug metabolism - other enzymes	47	dehydrogenase	ec:1.1.1.205	1	g7034.t1	map00983
Drug metabolism - other enzymes	47	diphosphatase	ec:3.6.1.19	1	g5917.t1	map00983
Drug metabolism - other enzymes	47	synthase (glutamine-hydrolysing)	ec:6.3.5.2	1	g4363.t1	map00983
Drug metabolism - other enzymes	47	ali-esterase	ec:3.1.1.1	40	g5075.t1, g7940.t1, g2955.t1, g5321.t1, g2510.t1, g1861.t1, g4706.t1, g2302.t1, g1080.t1, g3177.t1, g3969.t1, g3707.t1, g4918.t1, g7029.t1, g543.t1, g7096.t1, g2893.t1, g3298.t1, g4329.t1, g1319.t1, g3204.t1, g5322.t1, g5320.t1, g4039.t1, g7681.t1, g7920.t1, g8185.t1, g4102.t1, g4808.t1, g653.t1, g5367.t1, g7097.t1, g2057.t1, g2391.t1, g624.t1, g1576.t1, g7280.t1, g7523.t1, g5797.t1, g4458.t1	map00983
Drug metabolism - other enzymes	47	phosphoribosyltransferase	ec:2.4.2.10	1	g1167.t1	map00983
Drug metabolism - other enzymes	47	1-naphthol glucuronyltransferase	ec:2.4.1.17	2	g1133.t1, g7530.t1	map00983
Drug metabolism - other enzymes	47	phosphorylase	ec:2.4.2.3	1	g775.t1	map00983
Drug metabolism - cytochrome P450	7	dehydrogenase	ec:1.1.1.1	1	g4925.t1	map00982
Drug metabolism - cytochrome P450	7	monooxygenase	ec:1.14.13.8	1	g6142.t1	map00982
Drug metabolism - cytochrome P450	7	transferase	ec:2.5.1.18	3	g7873.t1, g6412.t1, g6964.t1	map00982
Drug metabolism - cytochrome P450	7	1-naphthol glucuronyltransferase	ec:2.4.1.17	2	g1133.t1, g7530.t1	map00982
Metabolism of xenobiotics by cytochrome P450	7	dehydrogenase	ec:1.1.1.1	1	g4925.t1	map00980
Metabolism of xenobiotics by cytochrome P450	7	transferase	ec:2.5.1.18	3	g7873.t1, g6412.t1, g6964.t1	map00980
Metabolism of xenobiotics by cytochrome P450	7	epoxide hydrolase	ec:3.3.2.9	1	g6354.t1	map00980
Metabolism of xenobiotics by cytochrome P450	7	1-naphthol glucuronyltransferase	ec:2.4.1.17	2	g1133.t1, g7530.t1	map00980
Arginine and proline metabolism	4	dioxygenase	ec:1.14.11.2	2	g7389.t1, g2252.t1	map00330
Arginine and proline metabolism	4	synthase	ec:2.5.1.22	1	g6814.t1	map00330
Arginine and proline metabolism	4	reductase	ec:1.5.1.2	1	g3988.t1	map00330
Caffeine metabolism	1	urate hydroxylase	ec:1.7.3.3	1	g3657.t1	map00232
Aminobenzoate degradation	72	phosphatase	ec:3.1.3.2	6	g3777.t1, g545.t1, g3973.t1, g3806.t1, g7270.t1, g7271.t1	map00627
Aminobenzoate degradation	72	nitrophenyl phosphatase	ec:3.1.3.41	71	g5482.t1, g2283.t1, g4515.t1, g7808.t1, g7984.t1, g592.t1, g1360.t1, g3446.t1, g5226.t1, g4852.t1, g7271.t1, g8184.t1, g3777.t1, g7031.t1, g3498.t1, g7111.t1, g7153.t1, g7618.t1, g5161.t1, g7247.t1, g835.t1, g1638.t1, g409.t1, g6218.t1, g7290.t1, g7884.t1, g737.t1, g4504.t1, g1144.t1, g1201.t1, g1440.t1, g5011.t1, g863.t1, g8087.t1, g4273.t1, g4680.t1, g4395.t1, g760.t1, g3444.t1, g6232.t1, g6496…	map00627
Aminobenzoate degradation	72	hydratase	ec:4.2.1.17	1	g4582.t1	map00627
Purine metabolism	335	urate hydroxylase	ec:1.7.3.3	1	g3657.t1	map00230
Purine metabolism	335	cyclo-ligase	ec:6.3.3.1	2	g653.t1, g3614.t1	map00230
Purine metabolism	335	formyltransferase	ec:2.1.2.3	1	g1464.t1	map00230
Purine metabolism	335	formyltransferase	ec:2.1.2.2	2	g653.t1, g3614.t1	map00230
Purine metabolism	335	cyclase	ec:4.6.1.1	1	g3440.t1	map00230
Purine metabolism	335	cyclase	ec:4.6.1.2	5	g1557.t1, g4804.t1, g6151.t1, g5212.t1, g5822.t1	map00230
Purine metabolism	335	kinase	ec:2.7.4.8	5	g237.t1, g681.t1, g1857.t1, g4788.t1, g2097.t1	map00230
Purine metabolism	335	kinase	ec:2.7.4.6	1	g4811.t1	map00230
Purine metabolism	335	kinase	ec:2.7.4.3	1	g24.t1	map00230
Purine metabolism	335	synthase	ec:6.3.4.4	1	g5941.t1	map00230
Purine metabolism	335	adenylpyrophosphatase	ec:3.6.1.3	125	g213.t1, g1091.t1, g6773.t1, g74.t1, g3721.t1, g5656.t1, g906.t1, g3286.t1, g6741.t1, g4207.t1, g2536.t1, g7975.t1, g3959.t1, g8269.t1, g6982.t1, g7522.t1, g560.t1, g2043.t1, g3408.t1, g489.t1, g3369.t1, g6549.t1, g7164.t1, g359.t1, g5019.t1, g5032.t1, g3470.t1, g2261.t1, g2854.t1, g6838.t1, g4588.t1, g966.t1, g1748.t1, g2634.t1, g479.t1, g979.t1, g2108.t1, g7354.t1, g7736.t1, g6785.t1, g910.t1, …	map00230
Purine metabolism	335	phosphodiesterase	ec:3.1.4.17	6	g178.t1, g8039.t1, g929.t1, g3855.t1, g4607.t1, g3534.t1	map00230
Purine metabolism	335	deaminase	ec:3.5.4.4	1	g428.t1	map00230
Purine metabolism	335	kinase	ec:2.7.1.40	1	g7720.t1	map00230
Purine metabolism	335	deaminase	ec:3.5.4.6	1	g1226.t1	map00230
Purine metabolism	335	synthase	ec:6.3.2.6	1	g3476.t1	map00230
Purine metabolism	335	phosphodiesterase	ec:3.1.4.35	1	g3855.t1	map00230
Purine metabolism	335	dehydrogenase	ec:1.1.1.205	1	g7034.t1	map00230
Purine metabolism	335	kinase	ec:2.7.1.25	1	g6388.t1	map00230
Purine metabolism	335	kinase	ec:2.7.1.20	3	g3062.t1, g8149.t1, g186.t1	map00230
Purine metabolism	335	phosphatase	ec:3.6.1.15	265	g3606.t1, g74.t1, g3148.t1, g3555.t1, g3721.t1, g2344.t1, g5656.t1, g3286.t1, g6741.t1, g1460.t1, g5880.t1, g7436.t1, g7975.t1, g302.t1, g8269.t1, g6982.t1, g7522.t1, g560.t1, g3464.t1, g4165.t1, g4440.t1, g2900.t1, g359.t1, g3887.t1, g4171.t1, g5019.t1, g5032.t1, g3470.t1, g5868.t1, g2854.t1, g6838.t1, g1941.t1, g7242.t1, g4588.t1, g966.t1, g28.t1, g479.t1, g5432.t1, g292.t1, g3293.t1, g979.t1, …	map00230
Purine metabolism	335	diphosphatase	ec:3.6.1.19	1	g5917.t1	map00230
Purine metabolism	335	adenylyltransferase	ec:2.7.7.4	1	g6388.t1	map00230
Purine metabolism	335	RNA polymerase	ec:2.7.7.6	20	g2037.t1, g238.t1, g3892.t1, g7047.t1, g778.t1, g6842.t1, g2511.t1, g1827.t1, g5521.t1, g1006.t1, g2620.t1, g1186.t1, g4964.t1, g8268.t1, g4368.t1, g1755.t1, g4277.t1, g3245.t1, g7135.t1, g2987.t1	map00230
Purine metabolism	335	DNA polymerase	ec:2.7.7.7	10	g6859.t1, g6942.t1, g2502.t1, g4139.t1, g7928.t1, g7950.t1, g4272.t1, g3556.t1, g1702.t1, g8155.t1	map00230
Purine metabolism	335	nucleotidyltransferase	ec:2.7.7.8	1	g7321.t1	map00230
Purine metabolism	335	synthase (glutamine-hydrolysing)	ec:6.3.5.2	1	g4363.t1	map00230
Purine metabolism	335	synthase	ec:6.3.5.3	1	g7348.t1	map00230
Purine metabolism	335	ligase	ec:6.3.4.13	2	g653.t1, g3614.t1	map00230
Purine metabolism	335	phosphoribosyldiphosphate 5-amidotransferase	ec:2.4.2.14	2	g5620.t1, g7011.t1	map00230
Purine metabolism	335	cyclohydrolase	ec:3.5.4.10	1	g1464.t1	map00230
Purine metabolism	335	phosphoribosyltransferase	ec:2.4.2.7	1	g1718.t1	map00230
Purine metabolism	335	phosphorylase	ec:2.4.2.1	1	g7539.t1	map00230
Naphthalene degradation	1	dehydrogenase	ec:1.1.1.1	1	g4925.t1	map00626
Carbon fixation pathways in prokaryotes	11	carboxylase	ec:6.4.1.2	1	g1612.t1	map00720
Carbon fixation pathways in prokaryotes	11	ligase	ec:6.3.4.3	1	g1193.t1	map00720
Carbon fixation pathways in prokaryotes	11	hydratase	ec:4.2.1.3	1	g4362.t1	map00720
Carbon fixation pathways in prokaryotes	11	hydratase	ec:4.2.1.2	2	g6571.t1, g2977.t1	map00720
Carbon fixation pathways in prokaryotes	11	hydratase	ec:4.2.1.17	1	g4582.t1	map00720
Carbon fixation pathways in prokaryotes	11	dehydrogenase	ec:1.1.1.37	2	g514.t1, g7346.t1	map00720
Carbon fixation pathways in prokaryotes	11	dehydrogenase	ec:1.1.1.35	1	g4582.t1	map00720
Carbon fixation pathways in prokaryotes	11	dehydrogenase (NADP+)	ec:1.1.1.42	1	g5625.t1	map00720
Carbon fixation pathways in prokaryotes	11	dehydrogenase (NADP+)	ec:1.5.1.5	2	g7391.t1, g7138.t1	map00720
Chloroalkane and chloroalkene degradation	1	dehydrogenase	ec:1.1.1.1	1	g4925.t1	map00625
Toluene degradation	1	dehydrogenase	ec:1.1.1.35	1	g4582.t1	map00623
Ubiquinone and other terpenoid-quinone biosynthesis	2	transaminase	ec:2.6.1.5	1	g6810.t1	map00130
Ubiquinone and other terpenoid-quinone biosynthesis	2	dioxygenase	ec:1.13.11.27	1	g1553.t1	map00130
Biotin metabolism	2	reductase (NADPH, Si-specific)	ec:1.3.1.10	1	g4856.t1	map00780
Biotin metabolism	2	reductase	ec:1.1.1.100	1	g4856.t1	map00780
Biotin metabolism	2	dehydratase	ec:4.2.1.59	1	g4856.t1	map00780
Biotin metabolism	2	ligase	ec:6.3.4.15	1	g7906.t1	map00780
Biotin metabolism	2	synthase I	ec:2.3.1.41	1	g4856.t1	map00780
Pyruvate metabolism	14	dehydrogenase	ec:1.8.1.4	1	g4850.t1	map00620
Pyruvate metabolism	14	carboxylase	ec:6.4.1.2	1	g1612.t1	map00620
Pyruvate metabolism	14	carboxykinase (GTP)	ec:4.1.1.32	2	g4872.t1, g4873.t1	map00620
Pyruvate metabolism	14	hydratase	ec:4.2.1.2	2	g6571.t1, g2977.t1	map00620
Pyruvate metabolism	14	kinase	ec:2.7.1.40	1	g7720.t1	map00620
Pyruvate metabolism	14	dehydrogenase	ec:1.1.1.37	2	g514.t1, g7346.t1	map00620
Pyruvate metabolism	14	dehydrogenase (decarboxylating)	ec:1.1.1.39	3	g4902.t1, g1829.t1, g6601.t1	map00620
Pyruvate metabolism	14	dehydrogenase (oxaloacetate-decarboxylating)	ec:1.1.1.38	3	g4902.t1, g1829.t1, g6601.t1	map00620
Pyruvate metabolism	14	dehydrogenase	ec:1.1.1.27	2	g3394.t1, g7156.t1	map00620
Butirosin and neomycin biosynthesis	6	glucokinase (phosphorylating)	ec:2.7.1.2	1	g4600.t1	map00524
Butirosin and neomycin biosynthesis	6	hexokinase type IV glucokinase	ec:2.7.1.1	6	g6274.t1, g3023.t1, g1036.t1, g6971.t1, g5399.t1, g4600.t1	map00524
Oxidative phosphorylation	24	reductase (H+-translocating)	ec:1.6.5.3	12	g5372.t1, g1643.t1, g7822.t1, g6749.t1, g5064.t1, g8250.t1, g3998.t1, g5678.t1, g2116.t1, g5810.t1, g3390.t1, g1649.t1	map00190
Oxidative phosphorylation	24	diphosphatase	ec:3.6.1.1	1	g5477.t1	map00190
Oxidative phosphorylation	24	reductase	ec:1.10.2.2	3	g5679.t1, g2339.t1, g8055.t1	map00190
Oxidative phosphorylation	24	oxidase	ec:1.9.3.1	5	g4137.t1, g5429.t1, g2140.t1, g2203.t1, g6845.t1	map00190
Oxidative phosphorylation	24	dehydrogenase	ec:1.6.99.3	15	g5372.t1, g1643.t1, g6749.t1, g8250.t1, g3998.t1, g5678.t1, g3584.t1, g7165.t1, g7822.t1, g5064.t1, g2294.t1, g2116.t1, g5810.t1, g3390.t1, g1649.t1	map00190
Biosynthesis of antibiotics	72	dehydrogenase	ec:1.8.1.4	1	g4850.t1	map01130
Biosynthesis of antibiotics	72	synthase	ec:2.3.3.10	1	g2419.t1	map01130
Biosynthesis of antibiotics	72	cyclo-ligase	ec:6.3.3.1	2	g653.t1, g3614.t1	map01130
Biosynthesis of antibiotics	72	formyltransferase	ec:2.1.2.3	1	g1464.t1	map01130
Biosynthesis of antibiotics	72	carboxylase	ec:6.4.1.2	1	g1612.t1	map01130
Biosynthesis of antibiotics	72	formyltransferase	ec:2.1.2.2	2	g653.t1, g3614.t1	map01130
Biosynthesis of antibiotics	72	transaminase (isomerizing)	ec:2.6.1.16	2	g2343.t1, g6951.t1	map01130
Biosynthesis of antibiotics	72	hydroxymethyltransferase	ec:2.1.2.1	1	g3886.t1	map01130
Biosynthesis of antibiotics	72	isomerase	ec:5.3.1.1	1	g6983.t1	map01130
Biosynthesis of antibiotics	72	succinyltransferase	ec:2.3.1.61	1	g7390.t1	map01130
Biosynthesis of antibiotics	72	aldolase	ec:4.1.2.13	1	g1372.t1	map01130
Biosynthesis of antibiotics	72	kinase	ec:2.7.4.6	1	g4811.t1	map01130
Biosynthesis of antibiotics	72	isomerase	ec:5.3.1.6	1	g1426.t1	map01130
Biosynthesis of antibiotics	72	kinase	ec:2.7.4.3	1	g24.t1	map01130
Biosynthesis of antibiotics	72	isomerase	ec:5.3.1.9	1	g5047.t1	map01130
Biosynthesis of antibiotics	72	uridylyltransferase	ec:2.7.7.64	2	g2731.t1, g5204.t1	map01130
Biosynthesis of antibiotics	72	phosphatase	ec:3.1.3.3	1	g1201.t1	map01130
Biosynthesis of antibiotics	72	synthase	ec:6.3.4.5	1	g5629.t1	map01130
Biosynthesis of antibiotics	72	dehydrogenase	ec:1.1.1.1	1	g4925.t1	map01130
Biosynthesis of antibiotics	72	carboxykinase (GTP)	ec:4.1.1.32	2	g4872.t1, g4873.t1	map01130
Biosynthesis of antibiotics	72	hydratase	ec:4.2.1.3	1	g4362.t1	map01130
Biosynthesis of antibiotics	72	hydratase	ec:4.2.1.2	2	g6571.t1, g2977.t1	map01130
Biosynthesis of antibiotics	72	beta-synthase	ec:4.2.1.22	1	g7397.t1	map01130
Biosynthesis of antibiotics	72	transaminase	ec:2.6.1.5	1	g6810.t1	map01130
Biosynthesis of antibiotics	72	hydratase	ec:4.2.1.11	1	g1980.t1	map01130
Biosynthesis of antibiotics	72	dihydroxyacetonetransferase	ec:2.2.1.2	1	g5017.t1	map01130
Biosynthesis of antibiotics	72	equilase	ec:1.11.1.6	1	g7328.t1	map01130
Biosynthesis of antibiotics	72	Delta-isomerase	ec:5.3.3.2	1	g1753.t1	map01130
Biosynthesis of antibiotics	72	kinase	ec:2.7.2.3	2	g3052.t1, g8030.t1	map01130
Biosynthesis of antibiotics	72	hydratase	ec:4.2.1.17	1	g4582.t1	map01130
Biosynthesis of antibiotics	72	kinase	ec:2.7.1.40	1	g7720.t1	map01130
Biosynthesis of antibiotics	72	deaminase	ec:3.5.4.6	1	g1226.t1	map01130
Biosynthesis of antibiotics	72	synthase	ec:6.3.2.6	1	g3476.t1	map01130
Biosynthesis of antibiotics	72	kinase	ec:2.7.1.36	1	g4935.t1	map01130
Biosynthesis of antibiotics	72	glucokinase (phosphorylating)	ec:2.7.1.2	1	g4600.t1	map01130
Biosynthesis of antibiotics	72	hexokinase type IV glucokinase	ec:2.7.1.1	6	g6274.t1, g3023.t1, g1036.t1, g6971.t1, g5399.t1, g4600.t1	map01130
Biosynthesis of antibiotics	72	acid amidohydrolase	ec:3.5.1.14	2	g420.t1, g8053.t1	map01130
Biosynthesis of antibiotics	72	phosphohexokinase	ec:2.7.1.11	1	g7892.t1	map01130
Biosynthesis of antibiotics	72	synthase	ec:5.5.1.4	1	g4029.t1	map01130
Biosynthesis of antibiotics	72	dehydrogenase	ec:1.1.1.37	2	g514.t1, g7346.t1	map01130
Biosynthesis of antibiotics	72	dehydrogenase	ec:1.1.1.35	1	g4582.t1	map01130
Biosynthesis of antibiotics	72	reductase (NADPH)	ec:1.1.1.34	2	g1064.t1, g6866.t1	map01130
Biosynthesis of antibiotics	72	hexose diphosphatase	ec:3.1.3.11	1	g1144.t1	map01130
Biosynthesis of antibiotics	72	dehydrogenase (NADP+-dependent, decarboxylating)	ec:1.1.1.44	3	g5500.t1, g6746.t1, g3654.t1	map01130
Biosynthesis of antibiotics	72	dehydrogenase (NADP+)	ec:1.1.1.42	1	g5625.t1	map01130
Biosynthesis of antibiotics	72	adenylyltransferase	ec:2.7.7.4	1	g6388.t1	map01130
Biosynthesis of antibiotics	72	dehydrogenase (NAD+)	ec:1.1.1.41	3	g7209.t1, g7806.t1, g3545.t1	map01130
Biosynthesis of antibiotics	72	dehydrogenase (NADP+)	ec:1.1.1.49	1	g1477.t1	map01130
Biosynthesis of antibiotics	72	uridylyltransferase	ec:2.7.7.9	2	g2731.t1, g5204.t1	map01130
Biosynthesis of antibiotics	72	synthase	ec:6.3.5.3	1	g7348.t1	map01130
Biosynthesis of antibiotics	72	ligase	ec:6.3.4.13	2	g653.t1, g3614.t1	map01130
Biosynthesis of antibiotics	72	reductase	ec:1.5.1.2	1	g3988.t1	map01130
Biosynthesis of antibiotics	72	phosphoribosyldiphosphate 5-amidotransferase	ec:2.4.2.14	2	g5620.t1, g7011.t1	map01130
Biosynthesis of antibiotics	72	(Si)-synthase	ec:2.3.3.1	1	g3260.t1	map01130
Biosynthesis of antibiotics	72	dehydrogenase	ec:1.1.1.27	2	g3394.t1, g7156.t1	map01130
Biosynthesis of antibiotics	72	dehydrogenase (succinyl-transferring)	ec:1.2.4.2	2	g7373.t1, g205.t1	map01130
Biosynthesis of antibiotics	72	cyclohydrolase	ec:3.5.4.10	1	g1464.t1	map01130
Pentose phosphate pathway	10	aldolase	ec:4.1.2.13	1	g1372.t1	map00030
Pentose phosphate pathway	10	isomerase	ec:5.3.1.6	1	g1426.t1	map00030
Pentose phosphate pathway	10	isomerase	ec:5.3.1.9	1	g5047.t1	map00030
Pentose phosphate pathway	10	dihydroxyacetonetransferase	ec:2.2.1.2	1	g5017.t1	map00030
Pentose phosphate pathway	10	phosphohexokinase	ec:2.7.1.11	1	g7892.t1	map00030
Pentose phosphate pathway	10	hexose diphosphatase	ec:3.1.3.11	1	g1144.t1	map00030
Pentose phosphate pathway	10	dehydrogenase (NADP+-dependent, decarboxylating)	ec:1.1.1.44	3	g5500.t1, g6746.t1, g3654.t1	map00030
Pentose phosphate pathway	10	dehydrogenase (NADP+)	ec:1.1.1.49	1	g1477.t1	map00030
Streptomycin biosynthesis	7	glucokinase (phosphorylating)	ec:2.7.1.2	1	g4600.t1	map00521
Streptomycin biosynthesis	7	hexokinase type IV glucokinase	ec:2.7.1.1	6	g6274.t1, g3023.t1, g1036.t1, g6971.t1, g5399.t1, g4600.t1	map00521
Streptomycin biosynthesis	7	synthase	ec:5.5.1.4	1	g4029.t1	map00521
Methane metabolism	8	hydroxymethyltransferase	ec:2.1.2.1	1	g3886.t1	map00680
Methane metabolism	8	aldolase	ec:4.1.2.13	1	g1372.t1	map00680
Methane metabolism	8	phosphatase	ec:3.1.3.3	1	g1201.t1	map00680
Methane metabolism	8	hydratase	ec:4.2.1.11	1	g1980.t1	map00680
Methane metabolism	8	phosphohexokinase	ec:2.7.1.11	1	g7892.t1	map00680
Methane metabolism	8	dehydrogenase	ec:1.1.1.37	2	g514.t1, g7346.t1	map00680
Methane metabolism	8	hexose diphosphatase	ec:3.1.3.11	1	g1144.t1	map00680
Amino sugar and nucleotide sugar metabolism	33	deaminase	ec:3.5.99.6	1	g4382.t1	map00520
Amino sugar and nucleotide sugar metabolism	33	transaminase (isomerizing)	ec:2.6.1.16	2	g2343.t1, g6951.t1	map00520
Amino sugar and nucleotide sugar metabolism	33	isomerase	ec:5.3.1.9	1	g5047.t1	map00520
Amino sugar and nucleotide sugar metabolism	33	uridylyltransferase	ec:2.7.7.64	2	g2731.t1, g5204.t1	map00520
Amino sugar and nucleotide sugar metabolism	33	hexosaminidase	ec:3.2.1.52	3	g3856.t1, g3578.t1, g4781.t1	map00520
Amino sugar and nucleotide sugar metabolism	33	4,6-dehydratase	ec:4.2.1.47	1	g7962.t1	map00520
Amino sugar and nucleotide sugar metabolism	33	glucokinase (phosphorylating)	ec:2.7.1.2	1	g4600.t1	map00520
Amino sugar and nucleotide sugar metabolism	33	hexokinase type IV glucokinase	ec:2.7.1.1	6	g6274.t1, g3023.t1, g1036.t1, g6971.t1, g5399.t1, g4600.t1	map00520
Amino sugar and nucleotide sugar metabolism	33	mannokinase (phosphorylating)	ec:2.7.1.7	1	g4600.t1	map00520
Amino sugar and nucleotide sugar metabolism	33	fructokinase (phosphorylating)	ec:2.7.1.4	1	g4600.t1	map00520
Amino sugar and nucleotide sugar metabolism	33	4-epimerase	ec:5.1.3.2	2	g7032.t1, g3335.t1	map00520
Amino sugar and nucleotide sugar metabolism	33	4-epimerase	ec:5.1.3.7	1	g3335.t1	map00520
Amino sugar and nucleotide sugar metabolism	33	uridylyltransferase	ec:2.7.7.9	2	g2731.t1, g5204.t1	map00520
Amino sugar and nucleotide sugar metabolism	33	mannose phosphomutase	ec:5.4.2.8	1	g3098.t1	map00520
Amino sugar and nucleotide sugar metabolism	33	synthase	ec:1.1.1.271	1	g7072.t1	map00520
Amino sugar and nucleotide sugar metabolism	33	chitodextrinase	ec:3.2.1.14	13	g130.t1, g3906.t1, g7581.t1, g5052.t1, g7941.t1, g3016.t1, g330.t1, g7942.t1, g4687.t1, g6677.t1, g61.t1, g3520.t1, g3450.t1	map00520
Nitrogen metabolism	4	dehydratase	ec:4.2.1.1	2	g3808.t1, g1284.t1	map00910
Nitrogen metabolism	4	ligase	ec:6.3.1.2	2	g6518.t1, g1826.t1	map00910
Glutathione metabolism	21	reductase	ec:1.8.1.7	2	g4421.t1, g637.t1	map00480
Glutathione metabolism	21	peroxidase	ec:1.11.1.9	2	g5088.t1, g7309.t1	map00480
Glutathione metabolism	21	synthase	ec:6.3.2.3	1	g3119.t1	map00480
Glutathione metabolism	21	ligase	ec:6.3.2.2	2	g6879.t1, g4196.t1	map00480
Glutathione metabolism	21	transferase	ec:2.5.1.18	3	g7873.t1, g6412.t1, g6964.t1	map00480
Glutathione metabolism	21	synthase	ec:2.5.1.22	1	g6814.t1	map00480
Glutathione metabolism	21	dehydrogenase (NADP+-dependent, decarboxylating)	ec:1.1.1.44	3	g5500.t1, g6746.t1, g3654.t1	map00480
Glutathione metabolism	21	dehydrogenase (NADP+)	ec:1.1.1.42	1	g5625.t1	map00480
Glutathione metabolism	21	glutamyl transpeptidase	ec:2.3.2.2	2	g5253.t1, g4629.t1	map00480
Glutathione metabolism	21	dehydrogenase (NADP+)	ec:1.1.1.49	1	g1477.t1	map00480
Glutathione metabolism	21	thioredoxin peroxidase	ec:1.11.1.15	3	g4531.t1, g2272.t1, g3291.t1	map00480
Aminoacyl-tRNA biosynthesis	22	ligase	ec:6.1.1.18	1	g6098.t1	map00970
Aminoacyl-tRNA biosynthesis	22	ligase	ec:6.1.1.17	1	g7420.t1	map00970
Aminoacyl-tRNA biosynthesis	22	ligase	ec:6.1.1.19	1	g859.t1	map00970
Aminoacyl-tRNA biosynthesis	22	ligase	ec:6.1.1.14	1	g1678.t1	map00970
Aminoacyl-tRNA biosynthesis	22	ligase	ec:6.1.1.16	1	g6981.t1	map00970
Aminoacyl-tRNA biosynthesis	22	ligase	ec:6.1.1.15	1	g560.t1	map00970
Aminoacyl-tRNA biosynthesis	22	ligase	ec:6.1.1.10	1	g234.t1	map00970
Aminoacyl-tRNA biosynthesis	22	ligase	ec:6.1.1.12	1	g7256.t1	map00970
Aminoacyl-tRNA biosynthesis	22	ligase	ec:6.1.1.11	1	g5174.t1	map00970
Aminoacyl-tRNA biosynthesis	22	ligase	ec:6.1.1.6	1	g145.t1	map00970
Aminoacyl-tRNA biosynthesis	22	ligase	ec:6.1.1.7	1	g7222.t1	map00970
Aminoacyl-tRNA biosynthesis	22	ligase	ec:6.1.1.9	1	g1080.t1	map00970
Aminoacyl-tRNA biosynthesis	22	ligase	ec:6.1.1.2	2	g4850.t1, g7237.t1	map00970
Aminoacyl-tRNA biosynthesis	22	ligase	ec:6.1.1.3	1	g2455.t1	map00970
Aminoacyl-tRNA biosynthesis	22	ligase	ec:6.1.1.4	1	g4329.t1	map00970
Aminoacyl-tRNA biosynthesis	22	ligase	ec:6.1.1.5	1	g624.t1	map00970
Aminoacyl-tRNA biosynthesis	22	ligase	ec:6.1.1.1	1	g6731.t1	map00970
Aminoacyl-tRNA biosynthesis	22	ligase	ec:6.1.1.21	1	g3599.t1	map00970
Aminoacyl-tRNA biosynthesis	22	ligase	ec:6.1.1.20	3	g6753.t1, g2084.t1, g5269.t1	map00970
Tryptophan metabolism	6	decarboxylase	ec:4.1.1.28	1	g1872.t1	map00380
Tryptophan metabolism	6	equilase	ec:1.11.1.6	1	g7328.t1	map00380
Tryptophan metabolism	6	hydratase	ec:4.2.1.17	1	g4582.t1	map00380
Tryptophan metabolism	6	dehydrogenase	ec:1.1.1.35	1	g4582.t1	map00380
Tryptophan metabolism	6	2,3-dioxygenase	ec:1.13.11.11	1	g7179.t1	map00380
Tryptophan metabolism	6	dehydrogenase (succinyl-transferring)	ec:1.2.4.2	2	g7373.t1, g205.t1	map00380
Arginine biosynthesis	6	synthase	ec:6.3.4.5	1	g5629.t1	map00220
Arginine biosynthesis	6	ligase	ec:6.3.1.2	2	g6518.t1, g1826.t1	map00220
Arginine biosynthesis	6	acid amidohydrolase	ec:3.5.1.14	2	g420.t1, g8053.t1	map00220
Arginine biosynthesis	6	glutaminase I	ec:3.5.1.2	1	g1764.t1	map00220
Carbon fixation in photosynthetic organisms	11	isomerase	ec:5.3.1.1	1	g6983.t1	map00710
Carbon fixation in photosynthetic organisms	11	aldolase	ec:4.1.2.13	1	g1372.t1	map00710
Carbon fixation in photosynthetic organisms	11	isomerase	ec:5.3.1.6	1	g1426.t1	map00710
Carbon fixation in photosynthetic organisms	11	kinase	ec:2.7.2.3	2	g3052.t1, g8030.t1	map00710
Carbon fixation in photosynthetic organisms	11	dehydrogenase	ec:1.1.1.37	2	g514.t1, g7346.t1	map00710
Carbon fixation in photosynthetic organisms	11	dehydrogenase (decarboxylating)	ec:1.1.1.39	3	g4902.t1, g1829.t1, g6601.t1	map00710
Carbon fixation in photosynthetic organisms	11	hexose diphosphatase	ec:3.1.3.11	1	g1144.t1	map00710
Geraniol degradation	1	hydratase	ec:4.2.1.17	1	g4582.t1	map00281
Geraniol degradation	1	dehydrogenase	ec:1.1.1.35	1	g4582.t1	map00281
Valine, leucine and isoleucine degradation	5	dehydrogenase	ec:1.8.1.4	1	g4850.t1	map00280
Valine, leucine and isoleucine degradation	5	synthase	ec:2.3.3.10	1	g2419.t1	map00280
Valine, leucine and isoleucine degradation	5	dehydrogenase (CoA-acylating)	ec:1.2.1.27	1	g5993.t1	map00280
Valine, leucine and isoleucine degradation	5	hydratase	ec:4.2.1.17	1	g4582.t1	map00280
Valine, leucine and isoleucine degradation	5	dehydrogenase	ec:1.1.1.35	1	g4582.t1	map00280
Valine, leucine and isoleucine degradation	5	dehydrogenase	ec:1.1.1.31	1	g3654.t1	map00280
Primary bile acid biosynthesis	1	dehydrogenase	ec:1.1.1.35	1	g4582.t1	map00120
Pantothenate and CoA biosynthesis	3	kinase	ec:2.7.1.33	1	g2621.t1	map00770
Pantothenate and CoA biosynthesis	3	kinase	ec:2.7.1.24	2	g4151.t1, g4144.t1	map00770
Other types of O-glycan biosynthesis	2	3-beta-glucuronosyltransferase	ec:2.4.1.135	2	g1133.t1, g7530.t1	map00514
Various types of N-glycan biosynthesis	5	hexosaminidase	ec:3.2.1.52	3	g3856.t1, g3578.t1, g4781.t1	map00513
Various types of N-glycan biosynthesis	5	1,2-alpha-mannosidase	ec:3.2.1.113	2	g1579.t1, g6970.t1	map00513
Mucin type O-Glycan biosynthesis	2	3-beta-galactosyltransferase	ec:2.4.1.122	1	g2192.t1	map00512
Mucin type O-Glycan biosynthesis	2	N-acetylgalactosaminyltransferase	ec:2.4.1.41	1	g1436.t1	map00512
Other glycan degradation	10	psychosine hydrolase	ec:3.2.1.45	2	g1368.t1, g1367.t1	map00511
Other glycan degradation	10	hexosaminidase	ec:3.2.1.52	3	g3856.t1, g3578.t1, g4781.t1	map00511
Other glycan degradation	10	alpha-D-mannosidase	ec:3.2.1.24	5	g1579.t1, g6970.t1, g1060.t1, g3745.t1, g5396.t1	map00511
Citrate cycle (TCA cycle)	16	dehydrogenase	ec:1.8.1.4	1	g4850.t1	map00020
Citrate cycle (TCA cycle)	16	succinyltransferase	ec:2.3.1.61	1	g7390.t1	map00020
Citrate cycle (TCA cycle)	16	carboxykinase (GTP)	ec:4.1.1.32	2	g4872.t1, g4873.t1	map00020
Citrate cycle (TCA cycle)	16	hydratase	ec:4.2.1.3	1	g4362.t1	map00020
Citrate cycle (TCA cycle)	16	hydratase	ec:4.2.1.2	2	g6571.t1, g2977.t1	map00020
Citrate cycle (TCA cycle)	16	dehydrogenase	ec:1.1.1.37	2	g514.t1, g7346.t1	map00020
Citrate cycle (TCA cycle)	16	dehydrogenase (NADP+)	ec:1.1.1.42	1	g5625.t1	map00020
Citrate cycle (TCA cycle)	16	dehydrogenase (NAD+)	ec:1.1.1.41	3	g7209.t1, g7806.t1, g3545.t1	map00020
Citrate cycle (TCA cycle)	16	(Si)-synthase	ec:2.3.3.1	1	g3260.t1	map00020
Citrate cycle (TCA cycle)	16	dehydrogenase (succinyl-transferring)	ec:1.2.4.2	2	g7373.t1, g205.t1	map00020
One carbon pool by folate	8	cyclo-ligase	ec:6.3.3.2	1	g1077.t1	map00670
One carbon pool by folate	8	formyltransferase	ec:2.1.2.3	1	g1464.t1	map00670
One carbon pool by folate	8	formyltransferase	ec:2.1.2.2	2	g653.t1, g3614.t1	map00670
One carbon pool by folate	8	hydroxymethyltransferase	ec:2.1.2.1	1	g3886.t1	map00670
One carbon pool by folate	8	ligase	ec:6.3.4.3	1	g1193.t1	map00670
One carbon pool by folate	8	dehydrogenase (NADP+)	ec:1.5.1.5	2	g7391.t1, g7138.t1	map00670
N-Glycan biosynthesis	3	1,2-alpha-mannosidase	ec:3.2.1.113	2	g1579.t1, g6970.t1	map00510
N-Glycan biosynthesis	3	glucosidase	ec:3.2.1.106	1	g7293.t1	map00510
Limonene and pinene degradation	1	hydratase	ec:4.2.1.17	1	g4582.t1	map00903
Indole alkaloid biosynthesis	2	decarboxylase	ec:4.1.1.28	1	g1872.t1	map00901
Indole alkaloid biosynthesis	2	synthase	ec:4.3.3.2	1	g5829.t1	map00901
beta-Alanine metabolism	2	hydratase	ec:4.2.1.17	1	g4582.t1	map00410
beta-Alanine metabolism	2	synthase	ec:2.5.1.22	1	g6814.t1	map00410
Terpenoid backbone biosynthesis	5	synthase	ec:2.3.3.10	1	g2419.t1	map00900
Terpenoid backbone biosynthesis	5	Delta-isomerase	ec:5.3.3.2	1	g1753.t1	map00900
Terpenoid backbone biosynthesis	5	kinase	ec:2.7.1.36	1	g4935.t1	map00900
Terpenoid backbone biosynthesis	5	reductase (NADPH)	ec:1.1.1.34	2	g1064.t1, g6866.t1	map00900
Betalain biosynthesis	1	decarboxylase	ec:4.1.1.28	1	g1872.t1	map00965
D-Glutamine and D-glutamate metabolism	1	glutaminase I	ec:3.5.1.2	1	g1764.t1	map00471
Lysine degradation	15	N-methyltransferase	ec:2.1.1.43	9	g2073.t1, g3418.t1, g145.t1, g677.t1, g5311.t1, g3220.t1, g6387.t1, g4012.t1, g7899.t1	map00310
Lysine degradation	15	succinyltransferase	ec:2.3.1.61	1	g7390.t1	map00310
Lysine degradation	15	hydratase	ec:4.2.1.17	1	g4582.t1	map00310
Lysine degradation	15	5-dioxygenase	ec:1.14.11.4	2	g5501.t1, g2489.t1	map00310
Lysine degradation	15	dehydrogenase	ec:1.1.1.35	1	g4582.t1	map00310
Lysine degradation	15	dehydrogenase (succinyl-transferring)	ec:1.2.4.2	2	g7373.t1, g205.t1	map00310
Tropane, piperidine and pyridine alkaloid biosynthesis	1	transaminase	ec:2.6.1.5	1	g6810.t1	map00960
Porphyrin and chlorophyll metabolism	11	synthase	ec:4.4.1.17	1	g67.t1	map00860
Porphyrin and chlorophyll metabolism	11	decarboxylase	ec:4.1.1.37	1	g6821.t1	map00860
Porphyrin and chlorophyll metabolism	11	synthase	ec:4.2.1.24	1	g6813.t1	map00860
Porphyrin and chlorophyll metabolism	11	synthase	ec:2.5.1.61	1	g3486.t1	map00860
Porphyrin and chlorophyll metabolism	11	reductase	ec:1.3.1.24	1	g8157.t1	map00860
Porphyrin and chlorophyll metabolism	11	synthase	ec:4.2.1.75	1	g1706.t1	map00860
Porphyrin and chlorophyll metabolism	11	ligase	ec:6.1.1.17	1	g7420.t1	map00860
Porphyrin and chlorophyll metabolism	11	synthase	ec:2.3.1.37	1	g6316.t1	map00860
Porphyrin and chlorophyll metabolism	11	1-naphthol glucuronyltransferase	ec:2.4.1.17	2	g1133.t1, g7530.t1	map00860
Porphyrin and chlorophyll metabolism	11	oxidase	ec:1.3.3.3	1	g550.t1	map00860
Glycosphingolipid biosynthesis - ganglio series	3	hexosaminidase	ec:3.2.1.52	3	g3856.t1, g3578.t1, g4781.t1	map00604
Glycosphingolipid biosynthesis - globo series	3	hexosaminidase	ec:3.2.1.52	3	g3856.t1, g3578.t1, g4781.t1	map00603
Cysteine and methionine metabolism	15	adenosyltransferase	ec:2.5.1.6	2	g6065.t1, g1990.t1	map00270
Cysteine and methionine metabolism	15	beta-synthase	ec:4.2.1.22	1	g7397.t1	map00270
Cysteine and methionine metabolism	15	transaminase	ec:2.6.1.5	1	g6810.t1	map00270
Cysteine and methionine metabolism	15	S-adenosylhomocysteine synthase	ec:3.3.1.1	2	g3181.t1, g6861.t1	map00270
Cysteine and methionine metabolism	15	synthase	ec:6.3.2.3	1	g3119.t1	map00270
Cysteine and methionine metabolism	15	ligase	ec:6.3.2.2	2	g6879.t1, g4196.t1	map00270
Cysteine and methionine metabolism	15	dioxygenase [iron(II)-requiring]	ec:1.13.11.54	1	g3218.t1	map00270
Cysteine and methionine metabolism	15	dehydrogenase	ec:1.1.1.37	2	g514.t1, g7346.t1	map00270
Cysteine and methionine metabolism	15	synthase	ec:2.5.1.22	1	g6814.t1	map00270
Cysteine and methionine metabolism	15	dehydrogenase	ec:1.1.1.27	2	g3394.t1, g7156.t1	map00270
Glycosphingolipid biosynthesis - lacto and neolacto series	1	beta-1,6-N-acetylglucosaminyl-transferase	ec:2.4.1.150	1	g5768.t1	map00601
Nicotinate and nicotinamide metabolism	5	kinase	ec:2.7.1.23	2	g3965.t1, g4561.t1	map00760
Nicotinate and nicotinamide metabolism	5	synthase (glutamine-hydrolysing)	ec:6.3.5.1	1	g1474.t1	map00760
Nicotinate and nicotinamide metabolism	5	diphosphorylase (carboxylating)	ec:2.4.2.19	1	g6720.t1	map00760
Nicotinate and nicotinamide metabolism	5	phosphorylase	ec:2.4.2.1	1	g7539.t1	map00760
Sphingolipid metabolism	3	psychosine hydrolase	ec:3.2.1.45	2	g1368.t1, g1367.t1	map00600
Sphingolipid metabolism	3	acylsphingosine deacylase	ec:3.5.1.23	1	g84.t1	map00600
Glycolysis / Gluconeogenesis	21	dehydrogenase	ec:1.8.1.4	1	g4850.t1	map00010
Glycolysis / Gluconeogenesis	21	isomerase	ec:5.3.1.1	1	g6983.t1	map00010
Glycolysis / Gluconeogenesis	21	aldolase	ec:4.1.2.13	1	g1372.t1	map00010
Glycolysis / Gluconeogenesis	21	isomerase	ec:5.3.1.9	1	g5047.t1	map00010
Glycolysis / Gluconeogenesis	21	dehydrogenase	ec:1.1.1.1	1	g4925.t1	map00010
Glycolysis / Gluconeogenesis	21	carboxykinase (GTP)	ec:4.1.1.32	2	g4872.t1, g4873.t1	map00010
Glycolysis / Gluconeogenesis	21	hydratase	ec:4.2.1.11	1	g1980.t1	map00010
Glycolysis / Gluconeogenesis	21	kinase	ec:2.7.2.3	2	g3052.t1, g8030.t1	map00010
Glycolysis / Gluconeogenesis	21	kinase	ec:2.7.1.40	1	g7720.t1	map00010
Glycolysis / Gluconeogenesis	21	glucokinase (phosphorylating)	ec:2.7.1.2	1	g4600.t1	map00010
Glycolysis / Gluconeogenesis	21	hexokinase type IV glucokinase	ec:2.7.1.1	6	g6274.t1, g3023.t1, g1036.t1, g6971.t1, g5399.t1, g4600.t1	map00010
Glycolysis / Gluconeogenesis	21	phosphohexokinase	ec:2.7.1.11	1	g7892.t1	map00010
Glycolysis / Gluconeogenesis	21	hexose diphosphatase	ec:3.1.3.11	1	g1144.t1	map00010
Glycolysis / Gluconeogenesis	21	dehydrogenase	ec:1.1.1.27	2	g3394.t1, g7156.t1	map00010
Starch and sucrose metabolism	18	isomerase	ec:5.3.1.9	1	g5047.t1	map00500
Starch and sucrose metabolism	18	glucokinase (phosphorylating)	ec:2.7.1.2	1	g4600.t1	map00500
Starch and sucrose metabolism	18	hexokinase type IV glucokinase	ec:2.7.1.1	6	g6274.t1, g3023.t1, g1036.t1, g6971.t1, g5399.t1, g4600.t1	map00500
Starch and sucrose metabolism	18	fructokinase (phosphorylating)	ec:2.7.1.4	1	g4600.t1	map00500
Starch and sucrose metabolism	18	trehalose 6-phosphatase	ec:3.1.3.12	1	g2832.t1	map00500
Starch and sucrose metabolism	18	uridylyltransferase	ec:2.7.7.9	2	g2731.t1, g5204.t1	map00500
Starch and sucrose metabolism	18	maltase	ec:3.2.1.20	1	g653.t1	map00500
Starch and sucrose metabolism	18	trehalase	ec:3.2.1.28	1	g5819.t1	map00500
Starch and sucrose metabolism	18	amylo-1,6-glucosidase	ec:3.2.1.33	1	g3274.t1	map00500
Starch and sucrose metabolism	18	phosphorylase	ec:2.4.1.1	2	g2171.t1, g4875.t1	map00500
Starch and sucrose metabolism	18	1-naphthol glucuronyltransferase	ec:2.4.1.17	2	g1133.t1, g7530.t1	map00500
Starch and sucrose metabolism	18	synthase	ec:2.4.1.11	1	g439.t1	map00500
Starch and sucrose metabolism	18	disproportionating enzyme	ec:2.4.1.25	1	g3274.t1	map00500
Ether lipid metabolism	7	D	ec:3.1.4.4	1	g5357.t1	map00565
Ether lipid metabolism	7	synthase	ec:2.5.1.26	1	g7023.t1	map00565
Ether lipid metabolism	7	A2	ec:3.1.1.4	5	g5367.t1, g7280.t1, g4706.t1, g4458.t1, g8185.t1	map00565
Glycerophospholipid metabolism	17	kinase (ATP)	ec:2.7.1.107	3	g2828.t1, g4561.t1, g856.t1	map00564
Glycerophospholipid metabolism	17	dehydrogenase (NAD+)	ec:1.1.1.8	1	g3809.t1	map00564
Glycerophospholipid metabolism	17	3-phosphatidyltransferase	ec:2.7.8.11	1	g3944.t1	map00564
Glycerophospholipid metabolism	17	dehydrogenase [NAD(P)+]	ec:1.1.1.94	1	g3809.t1	map00564
Glycerophospholipid metabolism	17	D	ec:3.1.4.4	1	g5357.t1	map00564
Glycerophospholipid metabolism	17	dehydrogenase	ec:1.1.5.3	1	g6645.t1	map00564
Glycerophospholipid metabolism	17	A2	ec:3.1.1.4	5	g5367.t1, g7280.t1, g4706.t1, g4458.t1, g8185.t1	map00564
Glycerophospholipid metabolism	17	lecithinase B	ec:3.1.1.5	1	g3969.t1	map00564
Glycerophospholipid metabolism	17	true cholinesterase	ec:3.1.1.7	1	g2391.t1	map00564
Glycerophospholipid metabolism	17	A1	ec:3.1.1.32	3	g1319.t1, g7681.t1, g2893.t1	map00564
Synthesis and degradation of ketone bodies	1	synthase	ec:2.3.3.10	1	g2419.t1	map00072
Fatty acid degradation	8	dehydrogenase	ec:1.1.1.1	1	g4925.t1	map00071
Fatty acid degradation	8	hydratase	ec:4.2.1.17	1	g4582.t1	map00071
Fatty acid degradation	8	ligase	ec:6.2.1.3	1	g1610.t1	map00071
Fatty acid degradation	8	dehydrogenase	ec:1.1.1.35	1	g4582.t1	map00071
Fatty acid degradation	8	oxidase	ec:1.3.3.6	5	g2005.t1, g6027.t1, g1922.t1, g6485.t1, g1429.t1	map00071
Inositol phosphate metabolism	11	isomerase	ec:5.3.1.1	1	g6983.t1	map00562
Inositol phosphate metabolism	11	3-kinase	ec:2.7.1.127	3	g5889.t1, g53.t1, g5478.t1	map00562
Inositol phosphate metabolism	11	3-phosphatidyltransferase	ec:2.7.8.11	1	g3944.t1	map00562
Inositol phosphate metabolism	11	phospholipase C	ec:3.1.4.11	3	g7166.t1, g772.t1, g3785.t1	map00562
Inositol phosphate metabolism	11	4-phosphatase	ec:3.1.3.66	2	g4680.t1, g592.t1	map00562
Inositol phosphate metabolism	11	synthase	ec:5.5.1.4	1	g4029.t1	map00562
Glycerolipid metabolism	4	kinase (ATP)	ec:2.7.1.107	3	g2828.t1, g4561.t1, g856.t1	map00561
Glycerolipid metabolism	4	lipase	ec:3.1.1.3	1	g543.t1	map00561
Novobiocin biosynthesis	1	transaminase	ec:2.6.1.5	1	g6810.t1	map00401
Phenylalanine, tyrosine and tryptophan biosynthesis	1	transaminase	ec:2.6.1.5	1	g6810.t1	map00400
Cyanoamino acid metabolism	3	hydroxymethyltransferase	ec:2.1.2.1	1	g3886.t1	map00460
Cyanoamino acid metabolism	3	glutamyl transpeptidase	ec:2.3.2.2	2	g5253.t1, g4629.t1	map00460
Isoquinoline alkaloid biosynthesis	2	decarboxylase	ec:4.1.1.25	1	g1872.t1	map00950
Isoquinoline alkaloid biosynthesis	2	decarboxylase	ec:4.1.1.28	1	g1872.t1	map00950
Isoquinoline alkaloid biosynthesis	2	transaminase	ec:2.6.1.5	1	g6810.t1	map00950
Benzoate degradation	1	hydratase	ec:4.2.1.17	1	g4582.t1	map00362
Benzoate degradation	1	dehydrogenase	ec:1.1.1.35	1	g4582.t1	map00362
Phenylalanine metabolism	4	decarboxylase	ec:4.1.1.28	1	g1872.t1	map00360
Phenylalanine metabolism	4	transaminase	ec:2.6.1.5	1	g6810.t1	map00360
Phenylalanine metabolism	4	hydratase	ec:4.2.1.17	1	g4582.t1	map00360
Phenylalanine metabolism	4	dioxygenase	ec:1.13.11.27	1	g1553.t1	map00360
T cell receptor signaling pathway	39	phosphatase	ec:3.1.3.16	38	g5482.t1, g4273.t1, g2283.t1, g4515.t1, g7808.t1, g7984.t1, g1360.t1, g4395.t1, g760.t1, g3444.t1, g5226.t1, g7270.t1, g7271.t1, g18.t1, g7031.t1, g3498.t1, g6279.t1, g3397.t1, g7111.t1, g7153.t1, g5161.t1, g5404.t1, g1638.t1, g409.t1, g484.t1, g6218.t1, g7290.t1, g279.t1, g3271.t1, g4188.t1, g4615.t1, g737.t1, g2405.t1, g4504.t1, g1033.t1, g1440.t1, g5011.t1, g3268.t1	map04660
T cell receptor signaling pathway	39	protein-tyrosine kinase	ec:2.7.10.2	1	g3347.t1	map04660
Monobactam biosynthesis	1	adenylyltransferase	ec:2.7.7.4	1	g6388.t1	map00261
Glycine, serine and threonine metabolism	8	dehydrogenase	ec:1.8.1.4	1	g4850.t1	map00260
Glycine, serine and threonine metabolism	8	hydroxymethyltransferase	ec:2.1.2.1	1	g3886.t1	map00260
Glycine, serine and threonine metabolism	8	phosphatase	ec:3.1.3.3	1	g1201.t1	map00260
Glycine, serine and threonine metabolism	8	dehydrogenase	ec:1.1.1.1	1	g4925.t1	map00260
Glycine, serine and threonine metabolism	8	beta-synthase	ec:4.2.1.22	1	g7397.t1	map00260
Glycine, serine and threonine metabolism	8	dehydrogenase (aminomethyl-transferring)	ec:1.4.4.2	1	g5663.t1	map00260
Glycine, serine and threonine metabolism	8	synthase	ec:2.3.1.37	1	g6316.t1	map00260
Glycine, serine and threonine metabolism	8	C-acetyltransferase	ec:2.3.1.29	1	g5560.t1	map00260
Vitamin B6 metabolism	1	5'-phosphate synthase	ec:1.4.3.5	1	g2973.t1	map00750
Phosphatidylinositol signaling system	14	kinase (ATP)	ec:2.7.1.107	3	g2828.t1, g4561.t1, g856.t1	map04070
Phosphatidylinositol signaling system	14	kinase C	ec:2.7.11.13	2	g5782.t1, g2785.t1	map04070
Phosphatidylinositol signaling system	14	3-kinase	ec:2.7.1.127	3	g5889.t1, g53.t1, g5478.t1	map04070
Phosphatidylinositol signaling system	14	3-phosphatidyltransferase	ec:2.7.8.11	1	g3944.t1	map04070
Phosphatidylinositol signaling system	14	phospholipase C	ec:3.1.4.11	3	g7166.t1, g772.t1, g3785.t1	map04070
Phosphatidylinositol signaling system	14	4-phosphatase	ec:3.1.3.66	2	g4680.t1, g592.t1	map04070
Butanoate metabolism	2	synthase	ec:2.3.3.10	1	g2419.t1	map00650
Butanoate metabolism	2	hydratase	ec:4.2.1.17	1	g4582.t1	map00650
Butanoate metabolism	2	dehydrogenase	ec:1.1.1.35	1	g4582.t1	map00650
Fatty acid elongation	1	hydratase	ec:4.2.1.17	1	g4582.t1	map00062
Fatty acid elongation	1	dehydrogenase	ec:1.1.1.35	1	g4582.t1	map00062
Fatty acid biosynthesis	4	carboxylase	ec:6.4.1.2	1	g1612.t1	map00061
Fatty acid biosynthesis	4	synthase	ec:2.3.1.85	2	g8094.t1, g4856.t1	map00061
Fatty acid biosynthesis	4	reductase (NADPH, Si-specific)	ec:1.3.1.10	1	g4856.t1	map00061
Fatty acid biosynthesis	4	reductase	ec:1.1.1.100	1	g4856.t1	map00061
Fatty acid biosynthesis	4	ligase	ec:6.2.1.3	1	g1610.t1	map00061
Fatty acid biosynthesis	4	dehydratase	ec:4.2.1.59	1	g4856.t1	map00061
Fatty acid biosynthesis	4	S-malonyltransferase	ec:2.3.1.39	1	g4856.t1	map00061
Fatty acid biosynthesis	4	hydrolase	ec:3.1.2.14	1	g4856.t1	map00061
Fatty acid biosynthesis	4	synthase I	ec:2.3.1.41	1	g4856.t1	map00061
Selenocompound metabolism	5	reductase	ec:1.8.1.9	3	g4421.t1, g637.t1, g3146.t1	map00450
Selenocompound metabolism	5	adenylyltransferase	ec:2.7.7.4	1	g6388.t1	map00450
Selenocompound metabolism	5	ligase	ec:6.1.1.10	1	g234.t1	map00450
Phenylpropanoid biosynthesis	10	lactoperoxidase	ec:1.11.1.7	10	g5088.t1, g8231.t1, g7328.t1, g6253.t1, g509.t1, g4405.t1, g7309.t1, g8093.t1, g6198.t1, g6871.t1	map00940
DDT degradation	1	DDT-ase	ec:4.5.1.1	1	g6412.t1	map00351
Tyrosine metabolism	8	dehydrogenase	ec:1.1.1.1	1	g4925.t1	map00350
Tyrosine metabolism	8	decarboxylase	ec:4.1.1.25	1	g1872.t1	map00350
Tyrosine metabolism	8	decarboxylase	ec:4.1.1.28	1	g1872.t1	map00350
Tyrosine metabolism	8	transaminase	ec:2.6.1.5	1	g6810.t1	map00350
Tyrosine metabolism	8	beta-diketonase	ec:3.7.1.2	1	g6953.t1	map00350
Tyrosine metabolism	8	1,2-dioxygenase	ec:1.13.11.5	1	g6415.t1	map00350
Tyrosine metabolism	8	dioxygenase	ec:1.13.11.27	1	g1553.t1	map00350
Tyrosine metabolism	8	beta-monooxygenase	ec:1.14.17.1	2	g7065.t1, g5649.t1	map00350
Aflatoxin biosynthesis	1	carboxylase	ec:6.4.1.2	1	g1612.t1	map00254
Tetracycline biosynthesis	1	carboxylase	ec:6.4.1.2	1	g1612.t1	map00253
Alanine, aspartate and glutamate metabolism	11	transaminase (isomerizing)	ec:2.6.1.16	2	g2343.t1, g6951.t1	map00250
Alanine, aspartate and glutamate metabolism	11	synthase	ec:6.3.4.4	1	g5941.t1	map00250
Alanine, aspartate and glutamate metabolism	11	synthase	ec:6.3.4.5	1	g5629.t1	map00250
Alanine, aspartate and glutamate metabolism	11	ligase	ec:6.3.1.2	2	g6518.t1, g1826.t1	map00250
Alanine, aspartate and glutamate metabolism	11	carbamoyltransferase	ec:2.1.3.2	1	g3112.t1	map00250
Alanine, aspartate and glutamate metabolism	11	synthase (glutamine-hydrolysing)	ec:6.3.5.4	1	g5646.t1	map00250
Alanine, aspartate and glutamate metabolism	11	synthase (glutamine-hydrolysing)	ec:6.3.5.5	1	g3112.t1	map00250
Alanine, aspartate and glutamate metabolism	11	phosphoribosyldiphosphate 5-amidotransferase	ec:2.4.2.14	2	g5620.t1, g7011.t1	map00250
Alanine, aspartate and glutamate metabolism	11	glutaminase I	ec:3.5.1.2	1	g1764.t1	map00250
Riboflavin metabolism	1	kinase	ec:2.7.1.26	1	g7011.t1	map00740
Styrene degradation	2	beta-diketonase	ec:3.7.1.2	1	g6953.t1	map00643
Styrene degradation	2	1,2-dioxygenase	ec:1.13.11.5	1	g6415.t1	map00643
Propanoate metabolism	6	dehydrogenase	ec:1.8.1.4	1	g4850.t1	map00640
Propanoate metabolism	6	carboxylase	ec:6.4.1.2	1	g1612.t1	map00640
Propanoate metabolism	6	dehydrogenase (CoA-acylating)	ec:1.2.1.27	1	g5993.t1	map00640
Propanoate metabolism	6	hydratase	ec:4.2.1.17	1	g4582.t1	map00640
Propanoate metabolism	6	dehydrogenase	ec:1.1.1.27	2	g3394.t1, g7156.t1	map00640
Ascorbate and aldarate metabolism	4	uridylyltransferase	ec:2.7.7.64	2	g2731.t1, g5204.t1	map00053
Ascorbate and aldarate metabolism	4	1-naphthol glucuronyltransferase	ec:2.4.1.17	2	g1133.t1, g7530.t1	map00053
Galactose metabolism	12	uridylyltransferase	ec:2.7.7.64	2	g2731.t1, g5204.t1	map00052
Galactose metabolism	12	glucokinase (phosphorylating)	ec:2.7.1.2	1	g4600.t1	map00052
Galactose metabolism	12	hexokinase type IV glucokinase	ec:2.7.1.1	6	g6274.t1, g3023.t1, g1036.t1, g6971.t1, g5399.t1, g4600.t1	map00052
Galactose metabolism	12	phosphohexokinase	ec:2.7.1.11	1	g7892.t1	map00052
Galactose metabolism	12	4-epimerase	ec:5.1.3.2	2	g7032.t1, g3335.t1	map00052
Galactose metabolism	12	uridylyltransferase	ec:2.7.7.9	2	g2731.t1, g5204.t1	map00052
Galactose metabolism	12	maltase	ec:3.2.1.20	1	g653.t1	map00052
Fructose and mannose metabolism	15	phosphofructokinase 2	ec:2.7.1.105	1	g5672.t1	map00051
Fructose and mannose metabolism	15	isomerase	ec:5.3.1.1	1	g6983.t1	map00051
Fructose and mannose metabolism	15	aldolase	ec:4.1.2.13	1	g1372.t1	map00051
Fructose and mannose metabolism	15	isomerase	ec:5.3.1.6	1	g1426.t1	map00051
Fructose and mannose metabolism	15	4,6-dehydratase	ec:4.2.1.47	1	g7962.t1	map00051
Fructose and mannose metabolism	15	hexokinase type IV glucokinase	ec:2.7.1.1	6	g6274.t1, g3023.t1, g1036.t1, g6971.t1, g5399.t1, g4600.t1	map00051
Fructose and mannose metabolism	15	mannokinase (phosphorylating)	ec:2.7.1.7	1	g4600.t1	map00051
Fructose and mannose metabolism	15	fructokinase (phosphorylating)	ec:2.7.1.4	1	g4600.t1	map00051
Fructose and mannose metabolism	15	phosphohexokinase	ec:2.7.1.11	1	g7892.t1	map00051
Fructose and mannose metabolism	15	hexose diphosphatase	ec:3.1.3.11	1	g1144.t1	map00051
Fructose and mannose metabolism	15	mannose phosphomutase	ec:5.4.2.8	1	g3098.t1	map00051
Fructose and mannose metabolism	15	synthase	ec:1.1.1.271	1	g7072.t1	map00051
Caprolactam degradation	1	hydratase	ec:4.2.1.17	1	g4582.t1	map00930
Caprolactam degradation	1	dehydrogenase	ec:1.1.1.35	1	g4582.t1	map00930
Histidine metabolism	2	decarboxylase	ec:4.1.1.22	1	g7349.t1	map00340
Histidine metabolism	2	decarboxylase	ec:4.1.1.28	1	g1872.t1	map00340
mTOR signaling pathway	4	protein kinase	ec:2.7.11.11	1	g3680.t1	map04150
mTOR signaling pathway	4	protein kinase	ec:2.7.11.24	3	g4543.t1, g7802.t1, g5135.t1	map04150
Retinol metabolism	3	dehydrogenase	ec:1.1.1.1	1	g4925.t1	map00830
Retinol metabolism	3	1-naphthol glucuronyltransferase	ec:2.4.1.17	2	g1133.t1, g7530.t1	map00830
Pyrimidine metabolism	43	reductase	ec:1.8.1.9	3	g4421.t1, g637.t1, g3146.t1	map00240
Pyrimidine metabolism	43	kinase	ec:2.7.4.6	1	g4811.t1	map00240
Pyrimidine metabolism	43	synthase (glutamine hydrolysing)	ec:6.3.4.2	1	g5772.t1	map00240
Pyrimidine metabolism	43	dehydrogenase (quinone)	ec:1.3.5.2	1	g63.t1	map00240
Pyrimidine metabolism	43	carbamoyltransferase	ec:2.1.3.2	1	g3112.t1	map00240
Pyrimidine metabolism	43	diphosphatase	ec:3.6.1.19	1	g5917.t1	map00240
Pyrimidine metabolism	43	synthase	ec:4.2.1.70	1	g2311.t1	map00240
Pyrimidine metabolism	43	diphosphatase	ec:3.6.1.23	1	g5917.t1	map00240
Pyrimidine metabolism	43	RNA polymerase	ec:2.7.7.6	20	g2037.t1, g238.t1, g3892.t1, g7047.t1, g778.t1, g6842.t1, g2511.t1, g1827.t1, g5521.t1, g1006.t1, g2620.t1, g1186.t1, g4964.t1, g8268.t1, g4368.t1, g1755.t1, g4277.t1, g3245.t1, g7135.t1, g2987.t1	map00240
Pyrimidine metabolism	43	DNA polymerase	ec:2.7.7.7	10	g6859.t1, g6942.t1, g2502.t1, g4139.t1, g7928.t1, g7950.t1, g4272.t1, g3556.t1, g1702.t1, g8155.t1	map00240
Pyrimidine metabolism	43	nucleotidyltransferase	ec:2.7.7.8	1	g7321.t1	map00240
Pyrimidine metabolism	43	synthase (glutamine-hydrolysing)	ec:6.3.5.5	1	g3112.t1	map00240
Pyrimidine metabolism	43	phosphoribosyltransferase	ec:2.4.2.10	1	g1167.t1	map00240
Pyrimidine metabolism	43	phosphorylase	ec:2.4.2.3	1	g775.t1	map00240
Pyrimidine metabolism	43	phosphorylase	ec:2.4.2.1	1	g7539.t1	map00240
Thiamine metabolism	265	phosphatase	ec:3.6.1.15	265	g3606.t1, g74.t1, g3148.t1, g3555.t1, g3721.t1, g2344.t1, g5656.t1, g3286.t1, g6741.t1, g1460.t1, g5880.t1, g7436.t1, g7975.t1, g302.t1, g8269.t1, g6982.t1, g7522.t1, g560.t1, g3464.t1, g4165.t1, g4440.t1, g2900.t1, g359.t1, g3887.t1, g4171.t1, g5019.t1, g5032.t1, g3470.t1, g5868.t1, g2854.t1, g6838.t1, g1941.t1, g7242.t1, g4588.t1, g966.t1, g28.t1, g479.t1, g5432.t1, g292.t1, g3293.t1, g979.t1, …	map00730
Folate biosynthesis	1	cyclohydrolase I	ec:3.5.4.16	1	g5836.t1	map00790
Steroid hormone biosynthesis	3	17-dehydrogenase	ec:1.1.1.62	1	g724.t1	map00140
Steroid hormone biosynthesis	3	1-naphthol glucuronyltransferase	ec:2.4.1.17	2	g1133.t1, g7530.t1	map00140
Glyoxylate and dicarboxylate metabolism	8	hydroxymethyltransferase	ec:2.1.2.1	1	g3886.t1	map00630
Glyoxylate and dicarboxylate metabolism	8	hydratase	ec:4.2.1.3	1	g4362.t1	map00630
Glyoxylate and dicarboxylate metabolism	8	ligase	ec:6.3.1.2	2	g6518.t1, g1826.t1	map00630
Glyoxylate and dicarboxylate metabolism	8	equilase	ec:1.11.1.6	1	g7328.t1	map00630
Glyoxylate and dicarboxylate metabolism	8	dehydrogenase	ec:1.1.1.37	2	g514.t1, g7346.t1	map00630
Glyoxylate and dicarboxylate metabolism	8	(Si)-synthase	ec:2.3.3.1	1	g3260.t1	map00630
Glycosaminoglycan biosynthesis - heparan sulfate / heparin	4	xylosyltransferase	ec:2.4.2.26	1	g3359.t1	map00534
Glycosaminoglycan biosynthesis - heparan sulfate / heparin	4	3-beta-glucuronosyltransferase	ec:2.4.1.135	2	g1133.t1, g7530.t1	map00534
Glycosaminoglycan biosynthesis - heparan sulfate / heparin	4	sulfate]-glucosamine 3-sulfotransferase 1	ec:2.8.2.23	1	g1883.t1	map00534
Glycosaminoglycan biosynthesis - chondroitin sulfate / dermatan sulfate	3	xylosyltransferase	ec:2.4.2.26	1	g3359.t1	map00532
Glycosaminoglycan biosynthesis - chondroitin sulfate / dermatan sulfate	3	3-beta-glucuronosyltransferase	ec:2.4.1.135	2	g1133.t1, g7530.t1	map00532
Glycosaminoglycan degradation	3	hexosaminidase	ec:3.2.1.52	3	g3856.t1, g3578.t1, g4781.t1	map00531
Pentose and glucuronate interconversions	4	uridylyltransferase	ec:2.7.7.64	2	g2731.t1, g5204.t1	map00040
Pentose and glucuronate interconversions	4	uridylyltransferase	ec:2.7.7.9	2	g2731.t1, g5204.t1	map00040
Pentose and glucuronate interconversions	4	1-naphthol glucuronyltransferase	ec:2.4.1.17	2	g1133.t1, g7530.t1	map00040
