# Supplementary material for: Genome sequence of Phormia regina Meigen (Diptera: Calliphoridae): implications for medical, veterinary and forensic research
Source: BMC Genomics. 2016 Oct 28;17:842. doi: 10.1186/s12864-016-3187-z (PMC5084420; doi:10.1186/s12864-016-3187-z)
Supplement: Additional file 12: Table S10. — BLASTn results of the putative sex chromosome contigs (chromosome X and Y) queried against the arthropoda database in GenBank. (XLSX 729 kb) [file 12864_2016_3187_MOESM12_ESM.xlsx]

## Sheet: X Chromosome
Female P. regina	E-value	Accession (E-value)	Description (E-value)
PregF_Contig_19	1.0688e-27	X53266	L.cuprina tandemly repeating DNA sequence (white)
PregF_Contig_28	0	FJ040530	Cochliomyia macellaria 28S ribosomal RNA gene, partial sequence >gi|425869927|gb|KC177826.1| Cochliomyia macellaria 28S ribosomal RNA gene, partial sequence
PregF_Contig_29	0	XM_005185415	PREDICTED: Musca domestica protein dachsous-like (LOC101891123), transcript variant X2, mRNA
PregF_Contig_77		not available	not available
PregF_Contig_78	0	KR133393	Lucilia sericata 18S ribosomal RNA gene, complete sequence
PregF_Contig_102		not available	not available
PregF_Contig_136	9.01041e-64	DQ917669	Lucilia cuprina strain Tara CYP12A7 (cyp12a7) gene, complete cds
PregF_Contig_139		not available	not available
PregF_Contig_141	1.57536e-37	LN877234	Calliphora vicina Achaete-Scute complex, clone BAC 104L14
PregF_Contig_145		not available	not available
PregF_Contig_167	1.11045e-32	LN877234	Calliphora vicina Achaete-Scute complex, clone BAC 104L14
PregF_Contig_172	0	KR133393	Lucilia sericata 18S ribosomal RNA gene, complete sequence
PregF_Contig_174		not available	not available
PregF_Contig_187	5.74407e-35	LN877234	Calliphora vicina Achaete-Scute complex, clone BAC 104L14
PregF_Contig_188	3.58043e-48	HQ609502	Lucilia cuprina HSP83 gene, complete cds
PregF_Contig_191	1.61662e-10	HQ609502	Lucilia cuprina HSP83 gene, complete cds
PregF_Contig_221	0	XM_005174928	PREDICTED: Musca domestica 2-oxoglutarate dehydrogenase-like, mitochondrial (LOC101896493), mRNA
PregF_Contig_237	1.30474e-17	LN877233	Calliphora vicina Achaete-Scute complex, clone BAC 99M22
PregF_Contig_244	2.99284e-12	LN877232	Calliphora vicina Achaete-Scute complex, clone BAC 97L04
PregF_Contig_278		not available	not available
PregF_Contig_295	5.84989e-17	LN877234	Calliphora vicina Achaete-Scute complex, clone BAC 104L14
PregF_Contig_302	3.98737e-90	LN877233	Calliphora vicina Achaete-Scute complex, clone BAC 99M22
PregF_Contig_317		not available	not available
PregF_Contig_346	0	XM_013254681	PREDICTED: Stomoxys calcitrans erythroid differentiation-related factor 1 (LOC106088964), transcript variant X2, mRNA
PregF_Contig_363	0	U60529	Ceratitis capitata yoyo retrotransposon gag-like, pol-like and env-like genes, complete cds
PregF_Contig_414	2.27485e-23	XM_013255713	PREDICTED: Stomoxys calcitrans uncharacterized LOC106089742 (LOC106089742), mRNA
PregF_Contig_418	6.98576e-38	LN877234	Calliphora vicina Achaete-Scute complex, clone BAC 104L14
PregF_Contig_426	1.54277e-14	LN877230	Calliphora vicina Achaete-Scute complex, clone BAC 16B10
PregF_Contig_435	4.78196e-09	U91369	Bittacus strigosus Hangingfly.4 mariner transposase pseudogene, partial sequence
PregF_Contig_466		not available	not available
PregF_Contig_484	3.03833e-21	AY626560	Stomoxys calcitrans clone ScA11 microsatellite sequence
PregF_Contig_488		not available	not available
PregF_Contig_501	4.45759e-06	U13819	Haematobia irritans Tc1 family transposon clone 9 transposase pseudogene, partial cds
PregF_Contig_512	1.07748e-37	LN877233	Calliphora vicina Achaete-Scute complex, clone BAC 99M22
PregF_Contig_539		not available	not available
PregF_Contig_554	0	KR133394	Lucilia sericata 28S ribosomal RNA gene, complete sequence
PregF_Contig_560	1.05236e-23	XM_004537322	PREDICTED: Ceratitis capitata synaptotagmin-7-like (LOC101459372), partial mRNA
PregF_Contig_563		not available	not available
PregF_Contig_577	6.36118e-06	XM_012491983	PREDICTED: Apis florea uncharacterized LOC100864496 (LOC100864496), mRNA
PregF_Contig_587	8.02654e-39	XM_013250720	PREDICTED: Stomoxys calcitrans D-beta-hydroxybutyrate dehydrogenase, mitochondrial (LOC106086165), mRNA
PregF_Contig_588	2.03214e-15	LN877233	Calliphora vicina Achaete-Scute complex, clone BAC 99M22
PregF_Contig_626	0	KR133394	Lucilia sericata 28S ribosomal RNA gene, complete sequence
PregF_Contig_628	2.20155e-37	EF629377	Haematobia irritans clone HI03 microsatellite sequence
PregF_Contig_632	2.65368e-06	LN877231	Calliphora vicina Achaete-Scute complex, clone BAC 62B24
PregF_Contig_633	1.33565e-58	LN877233	Calliphora vicina Achaete-Scute complex, clone BAC 99M22
PregF_Contig_659		not available	not available
PregF_Contig_672	2.12001e-40	LN877232	Calliphora vicina Achaete-Scute complex, clone BAC 97L04
PregF_Contig_707		not available	not available
PregF_Contig_708		not available	not available
PregF_Contig_727	2.70393e-16	AY183668	Bactrocera dorsalis female R1-like retrotransposable element nonfunctional reverse transcriptase, partial sequence
PregF_Contig_734		not available	not available
PregF_Contig_776		not available	not available
PregF_Contig_791	3.65781e-11	CP012525	Drosophila busckii chromosome 3L sequence
PregF_Contig_803		not available	not available
PregF_Contig_806	1.99887e-48	LN877231	Calliphora vicina Achaete-Scute complex, clone BAC 62B24
PregF_Contig_843		not available	not available
PregF_Contig_855		not available	not available
PregF_Contig_856	3.79895e-59	LN877232	Calliphora vicina Achaete-Scute complex, clone BAC 97L04
PregF_Contig_871		not available	not available
PregF_Contig_905	5.6975e-180	KC177825	Scathophaga stercoraria 28S ribosomal RNA gene, partial sequence
PregF_Contig_916		not available	not available
PregF_Contig_925		not available	not available
PregF_Contig_928	2.72035e-22	KR610411	Anopheles gambiae clone BAC46I18 genomic sequence, complete sequence
PregF_Contig_931	1.18616e-38	LN877234	Calliphora vicina Achaete-Scute complex, clone BAC 104L14
PregF_Contig_939	7.9704e-20	XM_013264099	PREDICTED: Stomoxys calcitrans uncharacterized LOC106096380 (LOC106096380), mRNA
PregF_Contig_943	4.09798e-25	DQ917669	Lucilia cuprina strain Tara CYP12A7 (cyp12a7) gene, complete cds
PregF_Contig_968	2.57828e-18	GU109181	Lucilia cuprina yolk protein D (ypD) gene, partial cds; and yolk protein A (ypA) and yolk protein B (ypB) genes, complete cds
PregF_Contig_981		not available	not available
PregF_Contig_984		not available	not available
PregF_Contig_1013	4.81227e-82	JN797296	Clastoptera laenata 28S ribosomal RNA gene, partial sequence
PregF_Contig_1020		not available	not available
PregF_Contig_1023		not available	not available
PregF_Contig_1030	3.29439e-23	LN877233	Calliphora vicina Achaete-Scute complex, clone BAC 99M22
PregF_Contig_1055		not available	not available
PregF_Contig_1071		not available	not available
PregF_Contig_1108	1.01559e-36	LN877234	Calliphora vicina Achaete-Scute complex, clone BAC 104L14
PregF_Contig_1127	1.96647e-07	LN877231	Calliphora vicina Achaete-Scute complex, clone BAC 62B24
PregF_Contig_1130		not available	not available
PregF_Contig_1153		not available	not available
PregF_Contig_1159	9.26552e-58	LN877234	Calliphora vicina Achaete-Scute complex, clone BAC 104L14
PregF_Contig_1172		not available	not available
PregF_Contig_1190	4.79069e-17	LN877234	Calliphora vicina Achaete-Scute complex, clone BAC 104L14
PregF_Contig_1221	6.26406e-23	XM_011550498	PREDICTED: Plutella xylostella UDP-glucuronosyltransferase 2B17-like (LOC105380880), transcript variant X2, mRNA
PregF_Contig_1232	2.11854e-56	LN877232	Calliphora vicina Achaete-Scute complex, clone BAC 97L04
PregF_Contig_1239	3.01198e-92	AE014296	Drosophila melanogaster chromosome 3L
PregF_Contig_1245		not available	not available
PregF_Contig_1252	0	XM_011297752	PREDICTED: Musca domestica serine proteases 1/2-like (LOC101900762), mRNA
PregF_Contig_1254		not available	not available
PregF_Contig_1257	2.31727e-41	LN877234	Calliphora vicina Achaete-Scute complex, clone BAC 104L14
PregF_Contig_1260		not available	not available
PregF_Contig_1283	3.13129e-41	LN877233	Calliphora vicina Achaete-Scute complex, clone BAC 99M22
PregF_Contig_1319	4.34167e-18	LN877231	Calliphora vicina Achaete-Scute complex, clone BAC 62B24
PregF_Contig_1329	5.75855e-58	LN877231	Calliphora vicina Achaete-Scute complex, clone BAC 62B24
PregF_Contig_1368		not available	not available
PregF_Contig_1393	3.63424e-22	LN877235	Calliphora vicina Achaete-Scute complex, clone BAC 113H10
PregF_Contig_1394	1.67642e-35	LN877232	Calliphora vicina Achaete-Scute complex, clone BAC 97L04
PregF_Contig_1396	4.40717e-10	LN877235	Calliphora vicina Achaete-Scute complex, clone BAC 113H10
PregF_Contig_1404		not available	not available
PregF_Contig_1416		not available	not available
PregF_Contig_1448		not available	not available
PregF_Contig_1453	4.03033e-08	LN877234	Calliphora vicina Achaete-Scute complex, clone BAC 104L14
PregF_Contig_1463		not available	not available
PregF_Contig_1486	5.44611e-08	LN877231	Calliphora vicina Achaete-Scute complex, clone BAC 62B24
PregF_Contig_1534		not available	not available
PregF_Contig_1581	5.64038e-18	LN877230	Calliphora vicina Achaete-Scute complex, clone BAC 16B10
PregF_Contig_1584		not available	not available
PregF_Contig_1585		not available	not available
PregF_Contig_1612	1.2727e-15	AF414167	Lucilia sericata clone Ls9 microsatellite sequence
PregF_Contig_1615	1.43824e-11	XM_005176534	PREDICTED: Musca domestica putative GPI-anchored protein PB15E9.01c (LOC101898060), mRNA
PregF_Contig_1625		not available	not available
PregF_Contig_1650	7.0744e-39	LN877235	Calliphora vicina Achaete-Scute complex, clone BAC 113H10
PregF_Contig_1651	5.78161e-47	DQ917669	Lucilia cuprina strain Tara CYP12A7 (cyp12a7) gene, complete cds
PregF_Contig_1656		not available	not available
PregF_Contig_1670	3.5275e-09	KR610409	Anopheles gambiae clone BAC10L19 genomic sequence, complete sequence
PregF_Contig_1672	2.85457e-11	LN877233	Calliphora vicina Achaete-Scute complex, clone BAC 99M22
PregF_Contig_1705	1.0398e-25	XM_014242427	PREDICTED: Bactrocera oleae muscle calcium channel subunit alpha-1 (LOC106623056), mRNA
PregF_Contig_1713		not available	not available
PregF_Contig_1745		not available	not available
PregF_Contig_1791		not available	not available
PregF_Contig_1825		not available	not available
PregF_Contig_1906	1.9373e-16	LN877234	Calliphora vicina Achaete-Scute complex, clone BAC 104L14
PregF_Contig_1918	6.1038e-06	LN877233	Calliphora vicina Achaete-Scute complex, clone BAC 99M22
PregF_Contig_1923		not available	not available
PregF_Contig_1932		not available	not available
PregF_Contig_1934		not available	not available
PregF_Contig_1954	2.5399e-111	DQ917669	Lucilia cuprina strain Tara CYP12A7 (cyp12a7) gene, complete cds
PregF_Contig_2011	3.61359e-65	HQ609500	Lucilia cuprina HSP24 gene, complete cds
PregF_Contig_2046		not available	not available
PregF_Contig_2049	6.52078e-24	LN877231	Calliphora vicina Achaete-Scute complex, clone BAC 62B24
PregF_Contig_2083		not available	not available
PregF_Contig_2085	0	AY734882	Lucilia cuprina latrophilin-like receptor (Lt) mRNA, partial cds
PregF_Contig_2089		not available	not available
PregF_Contig_2091		not available	not available
PregF_Contig_2152		not available	not available
PregF_Contig_2161		not available	not available
PregF_Contig_2192		not available	not available
PregF_Contig_2196	9.15651e-36	LN877231	Calliphora vicina Achaete-Scute complex, clone BAC 62B24
PregF_Contig_2218	5.02457e-18	LN877232	Calliphora vicina Achaete-Scute complex, clone BAC 97L04
PregF_Contig_2256	3.45683e-13	LN877231	Calliphora vicina Achaete-Scute complex, clone BAC 62B24
PregF_Contig_2283	3.21368e-08	LN877234	Calliphora vicina Achaete-Scute complex, clone BAC 104L14
PregF_Contig_2317	1.93713e-11	LN877234	Calliphora vicina Achaete-Scute complex, clone BAC 104L14
PregF_Contig_2351	7.351e-24	EF569537	Drosophila yakuba breakpoint region of the inversion 2L(6)
PregF_Contig_2369		not available	not available
PregF_Contig_2373	1.08502e-45	LN877231	Calliphora vicina Achaete-Scute complex, clone BAC 62B24
PregF_Contig_2374	1.16666e-18	LN877235	Calliphora vicina Achaete-Scute complex, clone BAC 113H10
PregF_Contig_2378	2.05685e-61	XM_013258431	PREDICTED: Stomoxys calcitrans monocarboxylate transporter 9 (LOC106091772), transcript variant X4, mRNA
PregF_Contig_2383	8.53457e-09	LN877231	Calliphora vicina Achaete-Scute complex, clone BAC 62B24
PregF_Contig_2388	4.06855e-16	XM_012285476	PREDICTED: Megachile rotundata general transcriptional corepressor trfA-like (LOC105662513), mRNA
PregF_Contig_2400	4.12704e-50	LN877231	Calliphora vicina Achaete-Scute complex, clone BAC 62B24
PregF_Contig_2453		not available	not available
PregF_Contig_2456		not available	not available
PregF_Contig_2464		not available	not available
PregF_Contig_2489	6.62399e-21	HQ609502	Lucilia cuprina HSP83 gene, complete cds
PregF_Contig_2502		not available	not available
PregF_Contig_2508	2.86721e-09	LN877233	Calliphora vicina Achaete-Scute complex, clone BAC 99M22
PregF_Contig_2517		not available	not available
PregF_Contig_2539	7.43835e-66	LN877233	Calliphora vicina Achaete-Scute complex, clone BAC 99M22
PregF_Contig_2551		not available	not available
PregF_Contig_2656	3.17517e-19	HQ609502	Lucilia cuprina HSP83 gene, complete cds
PregF_Contig_2677	3.85967e-20	CP012526	Drosophila busckii chromosome 3R sequence
PregF_Contig_2710	1.74367e-08	KP126617	Eriocheir sinensis mitochondrion, complete genome
PregF_Contig_2732	3.8817e-18	LN877234	Calliphora vicina Achaete-Scute complex, clone BAC 104L14
PregF_Contig_2745	3.35484e-08	LN877231	Calliphora vicina Achaete-Scute complex, clone BAC 62B24
PregF_Contig_2778	1.0058e-22	LN877235	Calliphora vicina Achaete-Scute complex, clone BAC 113H10
PregF_Contig_2797	9.41753e-35	LN877234	Calliphora vicina Achaete-Scute complex, clone BAC 104L14
PregF_Contig_2801	2.05173e-75	LN877231	Calliphora vicina Achaete-Scute complex, clone BAC 62B24
PregF_Contig_2807	1.67952e-20	XR_001220968	PREDICTED: Stomoxys calcitrans uncharacterized LOC106085547 (LOC106085547), ncRNA
PregF_Contig_2812		not available	not available
PregF_Contig_2828	3.17779e-06	LN877234	Calliphora vicina Achaete-Scute complex, clone BAC 104L14
PregF_Contig_2848	4.32484e-23	LN877233	Calliphora vicina Achaete-Scute complex, clone BAC 99M22
PregF_Contig_2857		not available	not available
PregF_Contig_2859		not available	not available
PregF_Contig_2890	1.34053e-17	LN877234	Calliphora vicina Achaete-Scute complex, clone BAC 104L14
PregF_Contig_2891	1.07474e-39	DQ917669	Lucilia cuprina strain Tara CYP12A7 (cyp12a7) gene, complete cds
PregF_Contig_2908		not available	not available
PregF_Contig_2914	3.37743e-35	LN877233	Calliphora vicina Achaete-Scute complex, clone BAC 99M22
PregF_Contig_2933	1.32453e-41	XM_013260506	PREDICTED: Stomoxys calcitrans glypican-6 (LOC106093455), mRNA
PregF_Contig_2955		not available	not available
PregF_Contig_2963		not available	not available
PregF_Contig_2982	1.47201e-58	DQ917669	Lucilia cuprina strain Tara CYP12A7 (cyp12a7) gene, complete cds
PregF_Contig_2995	7.21611e-06	AY009581	Boophilus microplus clone PNC 153 isolate Zimbabwe1 microsatellite sequence
PregF_Contig_3035		not available	not available
PregF_Contig_3038		not available	not available
PregF_Contig_3045	2.12588e-08	LN877233	Calliphora vicina Achaete-Scute complex, clone BAC 99M22
PregF_Contig_3121		not available	not available
PregF_Contig_3137	2.87266e-08	LN877233	Calliphora vicina Achaete-Scute complex, clone BAC 99M22
PregF_Contig_3150	7.8158e-20	GU109181	Lucilia cuprina yolk protein D (ypD) gene, partial cds; and yolk protein A (ypA) and yolk protein B (ypB) genes, complete cds
PregF_Contig_3168		not available	not available
PregF_Contig_3182	1.50499e-134	XM_012305449	PREDICTED: Ceratitis capitata ephrin type-B receptor 1-B (LOC101461900), transcript variant X4, mRNA
PregF_Contig_3184		not available	not available
PregF_Contig_3199		not available	not available
PregF_Contig_3218		not available	not available
PregF_Contig_3221	4.07351e-54	AE014296	Drosophila melanogaster chromosome 3L
PregF_Contig_3246	1.08349e-21	HQ609502	Lucilia cuprina HSP83 gene, complete cds
PregF_Contig_3247	1.49657e-46	HQ609502	Lucilia cuprina HSP83 gene, complete cds
PregF_Contig_3256		not available	not available
PregF_Contig_3266		not available	not available
PregF_Contig_3284		not available	not available
PregF_Contig_3285		not available	not available
PregF_Contig_3295	0	XM_013242529	PREDICTED: Stomoxys calcitrans protein peanut (LOC106080923), transcript variant X2, mRNA
PregF_Contig_3307		not available	not available
PregF_Contig_3310		not available	not available
PregF_Contig_3345	2.77658e-108	XM_005184191	PREDICTED: Musca domestica uncharacterized LOC101895376 (LOC101895376), mRNA
PregF_Contig_3356	2.3636e-49	LN877233	Calliphora vicina Achaete-Scute complex, clone BAC 99M22
PregF_Contig_3374	4.4726e-134	XM_013261541	PREDICTED: Stomoxys calcitrans uncharacterized LOC106094333 (LOC106094333), partial mRNA
PregF_Contig_3376	1.69623e-18	LN877231	Calliphora vicina Achaete-Scute complex, clone BAC 62B24
PregF_Contig_3397	2.17845e-06	LN877234	Calliphora vicina Achaete-Scute complex, clone BAC 104L14
PregF_Contig_3402	6.4272e-10	LN877231	Calliphora vicina Achaete-Scute complex, clone BAC 62B24
PregF_Contig_3404	5.15289e-32	LN877233	Calliphora vicina Achaete-Scute complex, clone BAC 99M22
PregF_Contig_3415	2.60487e-10	LN877232	Calliphora vicina Achaete-Scute complex, clone BAC 97L04
PregF_Contig_3484	7.37722e-21	LN877235	Calliphora vicina Achaete-Scute complex, clone BAC 113H10
PregF_Contig_3494		not available	not available
PregF_Contig_3515	3.03288e-55	XM_013260478	PREDICTED: Stomoxys calcitrans uncharacterized LOC106093426 (LOC106093426), mRNA
PregF_Contig_3550	3.6062e-09	U13816	Haematobia irritans Tc1 family transposon clone 4 transposase pseudogene, partial cds
PregF_Contig_3573	4.43696e-81	KJ702157	Calliphora stygia odorant binding protein (OBP18) mRNA, partial cds
PregF_Contig_3574	1.80609e-07	LN877234	Calliphora vicina Achaete-Scute complex, clone BAC 104L14
PregF_Contig_3625		not available	not available
PregF_Contig_3646	6.31344e-100	XM_013256434	PREDICTED: Stomoxys calcitrans inactive rhomboid protein 1 (LOC106090289), mRNA
PregF_Contig_3655	4.59626e-20	LN877231	Calliphora vicina Achaete-Scute complex, clone BAC 62B24
PregF_Contig_3715	1.01297e-11	AE013599	Drosophila melanogaster chromosome 2R
PregF_Contig_3728		not available	not available
PregF_Contig_3753	3.51532e-22	LN877230	Calliphora vicina Achaete-Scute complex, clone BAC 16B10
PregF_Contig_3767	1.02977e-08	LN877235	Calliphora vicina Achaete-Scute complex, clone BAC 113H10
PregF_Contig_3795	4.82638e-26	CP012525	Drosophila busckii chromosome 3L sequence
PregF_Contig_3842		not available	not available
PregF_Contig_3860	9.70646e-09	LN877230	Calliphora vicina Achaete-Scute complex, clone BAC 16B10
PregF_Contig_3871		not available	not available
PregF_Contig_3876		not available	not available
PregF_Contig_3949		not available	not available
PregF_Contig_4016		not available	not available
PregF_Contig_4066	4.95297e-08	JF715254	Fenneropenaeus indicus clone PmMS18 microsatellite sequence
PregF_Contig_4097		not available	not available
PregF_Contig_4139	2.79177e-13	LN877231	Calliphora vicina Achaete-Scute complex, clone BAC 62B24
PregF_Contig_4143		not available	not available
PregF_Contig_4154		not available	not available
PregF_Contig_4155	3.73749e-33	LN877233	Calliphora vicina Achaete-Scute complex, clone BAC 99M22
PregF_Contig_4161	5.85627e-06	LN877231	Calliphora vicina Achaete-Scute complex, clone BAC 62B24
PregF_Contig_4195		not available	not available
PregF_Contig_4197	9.15624e-16	KM186890	Lucilia sericata strain CA06 sry-alpha gene, promoter region
PregF_Contig_4212	2.57427e-42	LN877234	Calliphora vicina Achaete-Scute complex, clone BAC 104L14
PregF_Contig_4233	3.42927e-08	LN877235	Calliphora vicina Achaete-Scute complex, clone BAC 113H10
PregF_Contig_4309	1.25648e-63	LN877233	Calliphora vicina Achaete-Scute complex, clone BAC 99M22
PregF_Contig_4434	1.54164e-44	LN877234	Calliphora vicina Achaete-Scute complex, clone BAC 104L14
PregF_Contig_4481	2.77508e-10	LN877231	Calliphora vicina Achaete-Scute complex, clone BAC 62B24
PregF_Contig_4489	5.33572e-16	CP012526	Drosophila busckii chromosome 3R sequence
PregF_Contig_4493	1.69333e-24	LN877231	Calliphora vicina Achaete-Scute complex, clone BAC 62B24
PregF_Contig_4496		not available	not available
PregF_Contig_4521		not available	not available
PregF_Contig_4529		not available	not available
PregF_Contig_4532	1.37115e-17	LN877234	Calliphora vicina Achaete-Scute complex, clone BAC 104L14
PregF_Contig_4538	1.63979e-52	XM_011253018	PREDICTED: Camponotus floridanus histone-lysine N-methyltransferase SETMAR-like (LOC105248287), mRNA >gi|752875845|ref|XM_011256991.1| PREDICTED: Camponotus floridanus histone-lysine N-methyltransferase SETMAR-like (LOC105250740), mRNA
PregF_Contig_4554		not available	not available
PregF_Contig_4567		not available	not available
PregF_Contig_4570	5.77464e-16	LN877231	Calliphora vicina Achaete-Scute complex, clone BAC 62B24
PregF_Contig_4571	2.02273e-06	LN877231	Calliphora vicina Achaete-Scute complex, clone BAC 62B24
PregF_Contig_4573	1.40855e-72	XM_011196708	PREDICTED: Bactrocera cucurbitae uncharacterized LOC105220274 (LOC105220274), mRNA
PregF_Contig_4583	1.13349e-14	LN877235	Calliphora vicina Achaete-Scute complex, clone BAC 113H10
PregF_Contig_4604		not available	not available
PregF_Contig_4624	2.83078e-85	XM_013261041	PREDICTED: Stomoxys calcitrans latent-transforming growth factor beta-binding protein 4 (LOC106093878), mRNA
PregF_Contig_4635	1.7707e-36	DQ917669	Lucilia cuprina strain Tara CYP12A7 (cyp12a7) gene, complete cds
PregF_Contig_4639	1.24113e-23	LN877230	Calliphora vicina Achaete-Scute complex, clone BAC 16B10
PregF_Contig_4643	1.6113e-12	LN877231	Calliphora vicina Achaete-Scute complex, clone BAC 62B24
PregF_Contig_4673	1.59637e-32	LN877231	Calliphora vicina Achaete-Scute complex, clone BAC 62B24
PregF_Contig_4703	3.33178e-15	AE014134	Drosophila melanogaster chromosome 2L
PregF_Contig_4705		not available	not available
PregF_Contig_4806		not available	not available
PregF_Contig_4814		not available	not available
PregF_Contig_4835		not available	not available
PregF_Contig_4836	1.31654e-21	HQ609500	Lucilia cuprina HSP24 gene, complete cds
PregF_Contig_4837	3.12093e-10	CP012526	Drosophila busckii chromosome 3R sequence
PregF_Contig_4858	1.66573e-33	HQ609501	Lucilia cuprina HSP70 gene, complete cds
PregF_Contig_4866	1.02588e-41	LN877235	Calliphora vicina Achaete-Scute complex, clone BAC 113H10
PregF_Contig_4867	6.23195e-78	LN877235	Calliphora vicina Achaete-Scute complex, clone BAC 113H10
PregF_Contig_4933	3.47714e-38	LN877234	Calliphora vicina Achaete-Scute complex, clone BAC 104L14
PregF_Contig_4938	3.74837e-06	LN877233	Calliphora vicina Achaete-Scute complex, clone BAC 99M22
PregF_Contig_5040		not available	not available
PregF_Contig_5061		not available	not available
PregF_Contig_5071	1.48173e-26	XM_015189312	Drosophila yakuba uncharacterized protein (Dyak\GE28019), partial mRNA
PregF_Contig_5075	8.24939e-24	LN877231	Calliphora vicina Achaete-Scute complex, clone BAC 62B24
PregF_Contig_5076	8.56209e-19	LN877231	Calliphora vicina Achaete-Scute complex, clone BAC 62B24
PregF_Contig_5080	1.50205e-07	LN877231	Calliphora vicina Achaete-Scute complex, clone BAC 62B24
PregF_Contig_5083	4.88064e-30	LN877231	Calliphora vicina Achaete-Scute complex, clone BAC 62B24
PregF_Contig_5085	9.36266e-21	U13816	Haematobia irritans Tc1 family transposon clone 4 transposase pseudogene, partial cds
PregF_Contig_5088		not available	not available
PregF_Contig_5118	8.68517e-53	LN877231	Calliphora vicina Achaete-Scute complex, clone BAC 62B24
PregF_Contig_5133	3.45595e-60	LN877233	Calliphora vicina Achaete-Scute complex, clone BAC 99M22
PregF_Contig_5173	7.50832e-10	GU120695	Drosophila virilis strain 15010-1051.88 chromosome 6 clone fosmid 99M21 complete sequence
PregF_Contig_5241	1.08959e-07	AF466146	Melipona bicolor mitochondrial genome, partial sequence
PregF_Contig_5285		not available	not available
PregF_Contig_5321	6.00995e-25	CP012524	Drosophila busckii chromosome 2R sequence
PregF_Contig_5324		not available	not available
PregF_Contig_5325	1.04663e-20	LN877232	Calliphora vicina Achaete-Scute complex, clone BAC 97L04
PregF_Contig_5329	1.51048e-08	AF139718	Chrysomya bezziana peritrophin-48 precursor, gene, complete cds
PregF_Contig_5366	6.26792e-23	LN877231	Calliphora vicina Achaete-Scute complex, clone BAC 62B24
PregF_Contig_5410	1.51469e-99	XM_013264088	PREDICTED: Stomoxys calcitrans pre-mRNA-splicing regulator female-lethal(2)D (LOC106096377), mRNA
PregF_Contig_5453		not available	not available
PregF_Contig_5469	1.68126e-66	DQ917669	Lucilia cuprina strain Tara CYP12A7 (cyp12a7) gene, complete cds
PregF_Contig_5477	2.74198e-50	HQ609502	Lucilia cuprina HSP83 gene, complete cds
PregF_Contig_5493	2.65902e-19	LN877231	Calliphora vicina Achaete-Scute complex, clone BAC 62B24
PregF_Contig_5534	2.50808e-16	LN877234	Calliphora vicina Achaete-Scute complex, clone BAC 104L14
PregF_Contig_5554	7.10934e-09	LN877233	Calliphora vicina Achaete-Scute complex, clone BAC 99M22
PregF_Contig_5625		not available	not available
PregF_Contig_5634	2.16766e-06	LN877234	Calliphora vicina Achaete-Scute complex, clone BAC 104L14
PregF_Contig_5645	3.26232e-56	XM_005188981	PREDICTED: Musca domestica uncharacterized LOC101895923 (LOC101895923), mRNA
PregF_Contig_5649		not available	not available
PregF_Contig_5652		not available	not available
PregF_Contig_5658		not available	not available
PregF_Contig_5660	3.28074e-10	XM_005177745	PREDICTED: Musca domestica filamin-A (LOC101893179), transcript variant X5, mRNA
PregF_Contig_5663	3.88656e-34	LN877233	Calliphora vicina Achaete-Scute complex, clone BAC 99M22
PregF_Contig_5733		not available	not available
PregF_Contig_5781	9.60317e-24	LN877233	Calliphora vicina Achaete-Scute complex, clone BAC 99M22
PregF_Contig_5801	9.70493e-28	LN877234	Calliphora vicina Achaete-Scute complex, clone BAC 104L14
PregF_Contig_5803		not available	not available
PregF_Contig_5810	2.68681e-06	LN877234	Calliphora vicina Achaete-Scute complex, clone BAC 104L14
PregF_Contig_5816	5.99326e-61	XM_005188529	PREDICTED: Musca domestica regulating synaptic membrane exocytosis protein 1-like (LOC101889830), mRNA
PregF_Contig_5850		not available	not available
PregF_Contig_5901		not available	not available
PregF_Contig_5905	1.29913e-11	LN877230	Calliphora vicina Achaete-Scute complex, clone BAC 16B10
PregF_Contig_5923	1.8272e-22	LN877230	Calliphora vicina Achaete-Scute complex, clone BAC 16B10
PregF_Contig_5940	1.44417e-10	LN877231	Calliphora vicina Achaete-Scute complex, clone BAC 62B24
PregF_Contig_6041	7.58217e-37	DQ917669	Lucilia cuprina strain Tara CYP12A7 (cyp12a7) gene, complete cds
PregF_Contig_6082	7.40069e-08	XM_001997789	Drosophila grimshawi GH11988 (Dgri\GH11988), mRNA
PregF_Contig_6084	4.48594e-81	XM_013245508	PREDICTED: Stomoxys calcitrans roundabout homolog 2 (LOC106082778), transcript variant X2, mRNA
PregF_Contig_6096	1.22361e-32	LN877231	Calliphora vicina Achaete-Scute complex, clone BAC 62B24
PregF_Contig_6122	6.54501e-19	LN877234	Calliphora vicina Achaete-Scute complex, clone BAC 104L14
PregF_Contig_6124		not available	not available
PregF_Contig_6162		not available	not available
PregF_Contig_6164	6.77928e-08	LN877235	Calliphora vicina Achaete-Scute complex, clone BAC 113H10
PregF_Contig_6191		not available	not available
PregF_Contig_6194	2.47163e-09	XM_008197020	PREDICTED: Tribolium castaneum transposable element Tcb2 transposase (LOC103313536), mRNA
PregF_Contig_6214	4.7991e-71	XM_005188760	PREDICTED: Musca domestica cyclin-dependent kinase inhibitor 1B (LOC101900806), mRNA
PregF_Contig_6252	2.93703e-06	LN877231	Calliphora vicina Achaete-Scute complex, clone BAC 62B24
PregF_Contig_6305		not available	not available
PregF_Contig_6316	7.92435e-08	CP007106	Drosophila melanogaster chromosome Y
PregF_Contig_6317		not available	not available
PregF_Contig_6387	1.05333e-10	LN877234	Calliphora vicina Achaete-Scute complex, clone BAC 104L14
PregF_Contig_6390	6.1747e-50	XM_011203385	PREDICTED: Bactrocera dorsalis 5'-nucleotidase domain-containing protein 3 (LOC105225055), transcript variant X2, mRNA
PregF_Contig_6404		not available	not available
PregF_Contig_6434	2.68154e-55	LN877233	Calliphora vicina Achaete-Scute complex, clone BAC 99M22
PregF_Contig_6457	7.79514e-23	LN877231	Calliphora vicina Achaete-Scute complex, clone BAC 62B24
PregF_Contig_6458	1.38716e-45	LN877234	Calliphora vicina Achaete-Scute complex, clone BAC 104L14
PregF_Contig_6474	1.27131e-06	LN877235	Calliphora vicina Achaete-Scute complex, clone BAC 113H10
PregF_Contig_6485		not available	not available
PregF_Contig_6494		not available	not available
PregF_Contig_6497		not available	not available
PregF_Contig_6515		not available	not available
PregF_Contig_6517		not available	not available
PregF_Contig_6527	3.01828e-10	HQ609500	Lucilia cuprina HSP24 gene, complete cds
PregF_Contig_6529	6.63724e-31	LN877234	Calliphora vicina Achaete-Scute complex, clone BAC 104L14
PregF_Contig_6530		not available	not available
PregF_Contig_6549		not available	not available
PregF_Contig_6585	1.04167e-23	XM_013260175	PREDICTED: Stomoxys calcitrans slo-interacting protein 1 (LOC106093159), mRNA
PregF_Contig_6604	2.90091e-41	XM_012299769	PREDICTED: Ceratitis capitata alpha-protein kinase 1 (LOC101451976), mRNA
PregF_Contig_6615	0	XM_011297217	PREDICTED: Musca domestica uncharacterized LOC101894461 (LOC101894461), transcript variant X4, mRNA
PregF_Contig_6622	2.82953e-21	CP012526	Drosophila busckii chromosome 3R sequence
PregF_Contig_6640	3.27389e-31	LN877231	Calliphora vicina Achaete-Scute complex, clone BAC 62B24
PregF_Contig_6670		not available	not available
PregF_Contig_6699	6.15778e-110	XM_011298179	PREDICTED: Musca domestica probable multidrug resistance-associated protein lethal(2)03659 (LOC101891911), transcript variant X2, mRNA
PregF_Contig_6711		not available	not available
PregF_Contig_6722	1.70849e-51	LN877231	Calliphora vicina Achaete-Scute complex, clone BAC 62B24
PregF_Contig_6762	6.05545e-50	LN877231	Calliphora vicina Achaete-Scute complex, clone BAC 62B24
PregF_Contig_6769		not available	not available
PregF_Contig_6791		not available	not available
PregF_Contig_6795		not available	not available
PregF_Contig_6823	9.11592e-12	JX315620	Lucilia sericata transformer (tra) gene, complete cds
PregF_Contig_6831	6.1182e-09	LN877231	Calliphora vicina Achaete-Scute complex, clone BAC 62B24
PregF_Contig_6837	1.60876e-33	AE013599	Drosophila melanogaster chromosome 2R
PregF_Contig_6863	6.01838e-12	LN877234	Calliphora vicina Achaete-Scute complex, clone BAC 104L14
PregF_Contig_6886	0	XM_005183227	PREDICTED: Musca domestica sialin (LOC101890145), mRNA
PregF_Contig_6889		not available	not available
PregF_Contig_6957	3.38391e-60	XM_005176526	PREDICTED: Musca domestica fibrous sheath CABYR-binding protein (LOC101896680), mRNA
PregF_Contig_6972		not available	not available
PregF_Contig_6974		not available	not available
PregF_Contig_6975	5.83956e-20	LN877235	Calliphora vicina Achaete-Scute complex, clone BAC 113H10
PregF_Contig_6980		not available	not available
PregF_Contig_7024	1.84804e-12	LN877231	Calliphora vicina Achaete-Scute complex, clone BAC 62B24
PregF_Contig_7032		not available	not available
PregF_Contig_7034	1.72659e-61	LN877233	Calliphora vicina Achaete-Scute complex, clone BAC 99M22
PregF_Contig_7035		not available	not available
PregF_Contig_7040		not available	not available
PregF_Contig_7065		not available	not available
PregF_Contig_7125	3.38494e-36	XM_013243067	PREDICTED: Stomoxys calcitrans EH domain-binding protein 1 (LOC106081238), mRNA
PregF_Contig_7137	4.77986e-12	XM_011196377	PREDICTED: Bactrocera cucurbitae calsyntenin-1 (LOC105220001), transcript variant X6, mRNA
PregF_Contig_7138		not available	not available
PregF_Contig_7208	7.17999e-11	GU109181	Lucilia cuprina yolk protein D (ypD) gene, partial cds; and yolk protein A (ypA) and yolk protein B (ypB) genes, complete cds
PregF_Contig_7213		not available	not available
PregF_Contig_7223		not available	not available
PregF_Contig_7228	1.59573e-06	LN877230	Calliphora vicina Achaete-Scute complex, clone BAC 16B10
PregF_Contig_7231	3.31633e-19	LN877234	Calliphora vicina Achaete-Scute complex, clone BAC 104L14
PregF_Contig_7241		not available	not available
PregF_Contig_7364		not available	not available
PregF_Contig_7440	1.05101e-09	XM_004518541	PREDICTED: Ceratitis capitata ADP-ribosylation factor 2 (LOC101454075), mRNA
PregF_Contig_7523	8.50149e-07	CP012525	Drosophila busckii chromosome 3L sequence
PregF_Contig_7530		not available	not available
PregF_Contig_7563		not available	not available
PregF_Contig_7564	4.46346e-33	XM_004537322	PREDICTED: Ceratitis capitata synaptotagmin-7-like (LOC101459372), partial mRNA
PregF_Contig_7581		not available	not available
PregF_Contig_7609		not available	not available
PregF_Contig_7630		not available	not available
PregF_Contig_7655	4.08181e-31	LN877231	Calliphora vicina Achaete-Scute complex, clone BAC 62B24
PregF_Contig_7658		not available	not available
PregF_Contig_7662	3.81886e-107	XM_013253340	PREDICTED: Stomoxys calcitrans sodium channel protein 60E (LOC106088042), transcript variant X11, mRNA
PregF_Contig_7698	1.04454e-14	LN877234	Calliphora vicina Achaete-Scute complex, clone BAC 104L14
PregF_Contig_7702		not available	not available
PregF_Contig_7718	3.80824e-16	LN877233	Calliphora vicina Achaete-Scute complex, clone BAC 99M22
PregF_Contig_7736	1.77928e-39	LN877234	Calliphora vicina Achaete-Scute complex, clone BAC 104L14
PregF_Contig_7790		not available	not available
PregF_Contig_7809		not available	not available
PregF_Contig_7829	6.08714e-16	LN877232	Calliphora vicina Achaete-Scute complex, clone BAC 97L04
PregF_Contig_7835		not available	not available
PregF_Contig_7844	1.07637e-19	EF629377	Haematobia irritans clone HI03 microsatellite sequence
PregF_Contig_7878	3.12386e-26	LN877234	Calliphora vicina Achaete-Scute complex, clone BAC 104L14
PregF_Contig_7890		not available	not available
PregF_Contig_7911	5.66347e-09	FJ940979	Lucilia sericata clone Lser9_2 LINE CR1 sequence
PregF_Contig_7931	3.73533e-30	AE014296	Drosophila melanogaster chromosome 3L
PregF_Contig_7945		not available	not available
PregF_Contig_7948		not available	not available
PregF_Contig_7955	9.51403e-39	LN877231	Calliphora vicina Achaete-Scute complex, clone BAC 62B24
PregF_Contig_7958	1.84218e-09	LN877233	Calliphora vicina Achaete-Scute complex, clone BAC 99M22
PregF_Contig_7999	2.62933e-07	M30316	C.vicina xanthine dehydrogenase (Xdh) gene allele 1, exons 2-4
PregF_Contig_8010	7.5064e-17	XM_005189107	PREDICTED: Musca domestica histone H4-like (LOC101888094), mRNA
PregF_Contig_8023	6.3717e-175	LN877233	Calliphora vicina Achaete-Scute complex, clone BAC 99M22
PregF_Contig_8081	1.95123e-98	XM_013244861	PREDICTED: Stomoxys calcitrans grpE protein homolog, mitochondrial (LOC106082391), mRNA
PregF_Contig_8101	1.59821e-06	XM_011199190	PREDICTED: Bactrocera dorsalis jerky protein homolog-like (LOC105221931), transcript variant X2, mRNA
PregF_Contig_8180	3.57277e-24	LN877234	Calliphora vicina Achaete-Scute complex, clone BAC 104L14
PregF_Contig_8184	8.7527e-07	GU109181	Lucilia cuprina yolk protein D (ypD) gene, partial cds; and yolk protein A (ypA) and yolk protein B (ypB) genes, complete cds
PregF_Contig_8195		not available	not available
PregF_Contig_8245	0	KJ702225	Calliphora stygia cytochrome P450 (Cyp12) mRNA, partial cds
PregF_Contig_8253	1.72408e-38	LN877234	Calliphora vicina Achaete-Scute complex, clone BAC 104L14
PregF_Contig_8254	9.20354e-09	LN877231	Calliphora vicina Achaete-Scute complex, clone BAC 62B24
PregF_Contig_8258		not available	not available
PregF_Contig_8263	4.6094e-07	LN877235	Calliphora vicina Achaete-Scute complex, clone BAC 113H10
PregF_Contig_8321	5.51024e-15	LN877231	Calliphora vicina Achaete-Scute complex, clone BAC 62B24
PregF_Contig_8328		not available	not available
PregF_Contig_8386	1.3374e-17	XM_013258122	PREDICTED: Stomoxys calcitrans membrane-associated protein Hem (LOC106091570), transcript variant X2, mRNA
PregF_Contig_8406		not available	not available
PregF_Contig_8437	2.85199e-07	M30316	C.vicina xanthine dehydrogenase (Xdh) gene allele 1, exons 2-4
PregF_Contig_8453	1.39604e-15	AE013599	Drosophila melanogaster chromosome 2R
PregF_Contig_8494	7.3981e-22	LN877231	Calliphora vicina Achaete-Scute complex, clone BAC 62B24
PregF_Contig_8498	3.84815e-68	LN877234	Calliphora vicina Achaete-Scute complex, clone BAC 104L14
PregF_Contig_8512		not available	not available
PregF_Contig_8534	1.73897e-11	LN877232	Calliphora vicina Achaete-Scute complex, clone BAC 97L04
PregF_Contig_8537	6.03477e-22	LN877232	Calliphora vicina Achaete-Scute complex, clone BAC 97L04
PregF_Contig_8557	6.93285e-15	LN877235	Calliphora vicina Achaete-Scute complex, clone BAC 113H10
PregF_Contig_8570	1.74051e-29	XM_013259975	PREDICTED: Stomoxys calcitrans Down syndrome cell adhesion molecule homolog (LOC106093006), mRNA
PregF_Contig_8572		not available	not available
PregF_Contig_8591	3.1978e-07	LN877231	Calliphora vicina Achaete-Scute complex, clone BAC 62B24
PregF_Contig_8601	1.61302e-22	AF032672	Lucilia cuprina Notch homolog (Scl) gene, exon D and partial cds
PregF_Contig_8635	4.80921e-59	XM_013257631	PREDICTED: Stomoxys calcitrans uncharacterized protein DDB_G0283357 (LOC106091192), transcript variant X2, mRNA
PregF_Contig_8659	5.8587e-23	U13817	Haematobia irritans Tc1 family transposon clone 6 transposase gene, partial cds
PregF_Contig_8662		not available	not available
PregF_Contig_8712	1.51869e-13	M30316	C.vicina xanthine dehydrogenase (Xdh) gene allele 1, exons 2-4
PregF_Contig_8717	3.18075e-171	XM_012306941	PREDICTED: Ceratitis capitata voltage-dependent calcium channel type D subunit alpha-1-like (LOC101449074), transcript variant X6, mRNA
PregF_Contig_8728	2.41344e-50	HQ609502	Lucilia cuprina HSP83 gene, complete cds
PregF_Contig_8739	6.63408e-12	FJ941058	Sarcophaga bullata clone RD1_RO_14 LINE CR1 sequence
PregF_Contig_8784		not available	not available
PregF_Contig_8800	1.55657e-25	DQ917669	Lucilia cuprina strain Tara CYP12A7 (cyp12a7) gene, complete cds
PregF_Contig_8822		not available	not available
PregF_Contig_8850	1.71803e-07	XM_011706548	PREDICTED: Wasmannia auropunctata uncharacterized LOC105460109 (LOC105460109), partial mRNA
PregF_Contig_8855		not available	not available
PregF_Contig_8870		not available	not available
PregF_Contig_8886	2.1823e-43	LN877234	Calliphora vicina Achaete-Scute complex, clone BAC 104L14
PregF_Contig_8887	2.61516e-10	AE014134	Drosophila melanogaster chromosome 2L
PregF_Contig_9007		not available	not available
PregF_Contig_9017	1.23213e-07	LN877230	Calliphora vicina Achaete-Scute complex, clone BAC 16B10
PregF_Contig_9022	3.31715e-46	LN877233	Calliphora vicina Achaete-Scute complex, clone BAC 99M22
PregF_Contig_9042	2.28759e-36	LN877230	Calliphora vicina Achaete-Scute complex, clone BAC 16B10
PregF_Contig_9056	3.91108e-25	LN877235	Calliphora vicina Achaete-Scute complex, clone BAC 113H10
PregF_Contig_9094	1.1457e-11	LN877233	Calliphora vicina Achaete-Scute complex, clone BAC 99M22
PregF_Contig_9097	1.47362e-20	LN877234	Calliphora vicina Achaete-Scute complex, clone BAC 104L14
PregF_Contig_9116	1.02109e-32	XM_013243857	PREDICTED: Stomoxys calcitrans double-stranded RNA-specific editase Adar (LOC106081700), mRNA
PregF_Contig_9130		not available	not available
PregF_Contig_9166		not available	not available
PregF_Contig_9228		not available	not available
PregF_Contig_9233		not available	not available
PregF_Contig_9300		not available	not available
PregF_Contig_9346	2.78218e-32	LN877233	Calliphora vicina Achaete-Scute complex, clone BAC 99M22
PregF_Contig_9351	7.99966e-59	DQ917669	Lucilia cuprina strain Tara CYP12A7 (cyp12a7) gene, complete cds
PregF_Contig_9409	1.3365e-27	XM_004537322	PREDICTED: Ceratitis capitata synaptotagmin-7-like (LOC101459372), partial mRNA
PregF_Contig_9415		not available	not available
PregF_Contig_9447		not available	not available
PregF_Contig_9473	2.60637e-15	LN877230	Calliphora vicina Achaete-Scute complex, clone BAC 16B10
PregF_Contig_9533	1.30535e-13	LN877235	Calliphora vicina Achaete-Scute complex, clone BAC 113H10
PregF_Contig_9570	4.79321e-32	XM_005182874	PREDICTED: Musca domestica uncharacterized LOC101889696 (LOC101889696), mRNA
PregF_Contig_9583	1.04342e-25	LN877233	Calliphora vicina Achaete-Scute complex, clone BAC 99M22
PregF_Contig_9594		not available	not available
PregF_Contig_9619		not available	not available
PregF_Contig_9634		not available	not available
PregF_Contig_9639		not available	not available
PregF_Contig_9664	4.21905e-43	LN877234	Calliphora vicina Achaete-Scute complex, clone BAC 104L14
PregF_Contig_9685	6.72047e-13	LN877232	Calliphora vicina Achaete-Scute complex, clone BAC 97L04
PregF_Contig_9759		not available	not available
PregF_Contig_9761	1.38664e-15	LN877234	Calliphora vicina Achaete-Scute complex, clone BAC 104L14
PregF_Contig_9801	2.72351e-20	HQ609502	Lucilia cuprina HSP83 gene, complete cds
PregF_Contig_9815		not available	not available
PregF_Contig_9824	4.12038e-36	LN877235	Calliphora vicina Achaete-Scute complex, clone BAC 113H10
PregF_Contig_9826	2.16058e-19	LN877230	Calliphora vicina Achaete-Scute complex, clone BAC 16B10
PregF_Contig_9827	1.66422e-30	XM_013260205	PREDICTED: Stomoxys calcitrans uncharacterized LOC106093189 (LOC106093189), mRNA
PregF_Contig_9835	4.57656e-06	LN877231	Calliphora vicina Achaete-Scute complex, clone BAC 62B24
PregF_Contig_9853		not available	not available
PregF_Contig_9866	9.51123e-19	LN877234	Calliphora vicina Achaete-Scute complex, clone BAC 104L14
PregF_Contig_9880		not available	not available
PregF_Contig_9894		not available	not available
PregF_Contig_9897	5.37143e-18	LN877231	Calliphora vicina Achaete-Scute complex, clone BAC 62B24
PregF_Contig_9923		not available	not available
PregF_Contig_9938	2.01506e-87	LN877233	Calliphora vicina Achaete-Scute complex, clone BAC 99M22
PregF_Contig_9943	7.44065e-12	CP012524	Drosophila busckii chromosome 2R sequence
PregF_Contig_9950		not available	not available
PregF_Contig_10006		not available	not available
PregF_Contig_10019	1.04595e-08	LN877230	Calliphora vicina Achaete-Scute complex, clone BAC 16B10
PregF_Contig_10063	6.25022e-48	LN877234	Calliphora vicina Achaete-Scute complex, clone BAC 104L14
PregF_Contig_10065	1.87462e-48	LN877234	Calliphora vicina Achaete-Scute complex, clone BAC 104L14
PregF_Contig_10066		not available	not available
PregF_Contig_10083		not available	not available
PregF_Contig_10092	7.51083e-106	XM_011195301	PREDICTED: Bactrocera cucurbitae uncharacterized LOC105219276 (LOC105219276), transcript variant X4, mRNA
PregF_Contig_10108	3.84801e-97	LN877233	Calliphora vicina Achaete-Scute complex, clone BAC 99M22
PregF_Contig_10120	2.29803e-08	LN877235	Calliphora vicina Achaete-Scute complex, clone BAC 113H10
PregF_Contig_10128		not available	not available
PregF_Contig_10141	3.72347e-103	XM_013261988	PREDICTED: Stomoxys calcitrans mucin-5AC (LOC106094751), partial mRNA
PregF_Contig_10193		not available	not available
PregF_Contig_10226		not available	not available
PregF_Contig_10270	7.43833e-07	KM186890	Lucilia sericata strain CA06 sry-alpha gene, promoter region
PregF_Contig_10287		not available	not available
PregF_Contig_10295	5.02303e-42	LN877232	Calliphora vicina Achaete-Scute complex, clone BAC 97L04
PregF_Contig_10307	1.03329e-72	XM_011297590	PREDICTED: Musca domestica uncharacterized LOC101887310 (LOC101887310), transcript variant X7, mRNA
PregF_Contig_10322		not available	not available
PregF_Contig_10324	4.37789e-10	LN877233	Calliphora vicina Achaete-Scute complex, clone BAC 99M22
PregF_Contig_10331	6.14698e-30	LN877234	Calliphora vicina Achaete-Scute complex, clone BAC 104L14
PregF_Contig_10365	6.3074e-07	LN877231	Calliphora vicina Achaete-Scute complex, clone BAC 62B24
PregF_Contig_10371		not available	not available
PregF_Contig_10385		not available	not available
PregF_Contig_10406		not available	not available
PregF_Contig_10407		not available	not available
PregF_Contig_10419	1.41464e-19	LN877234	Calliphora vicina Achaete-Scute complex, clone BAC 104L14
PregF_Contig_10426	1.39156e-22	LN877231	Calliphora vicina Achaete-Scute complex, clone BAC 62B24
PregF_Contig_10444		not available	not available
PregF_Contig_10448	6.22236e-06	CP012524	Drosophila busckii chromosome 2R sequence
PregF_Contig_10480	1.80587e-12	LN877230	Calliphora vicina Achaete-Scute complex, clone BAC 16B10
PregF_Contig_10495	2.66839e-14	LN877234	Calliphora vicina Achaete-Scute complex, clone BAC 104L14
PregF_Contig_10513		not available	not available
PregF_Contig_10564		not available	not available
PregF_Contig_10572	2.04076e-08	LN877233	Calliphora vicina Achaete-Scute complex, clone BAC 99M22
PregF_Contig_10631		not available	not available
PregF_Contig_10640		not available	not available
PregF_Contig_10651	4.70778e-06	XR_412438	PREDICTED: Apis mellifera rho-type guanine exchange factor (rtGEF), transcript variant X4, misc_RNA
PregF_Contig_10656		not available	not available
PregF_Contig_10675		not available	not available
PregF_Contig_10683	6.75608e-27	DQ917669	Lucilia cuprina strain Tara CYP12A7 (cyp12a7) gene, complete cds
PregF_Contig_10687	3.91308e-34	LN877231	Calliphora vicina Achaete-Scute complex, clone BAC 62B24
PregF_Contig_10688		not available	not available
PregF_Contig_10700	3.60412e-49	LN877231	Calliphora vicina Achaete-Scute complex, clone BAC 62B24
PregF_Contig_10708		not available	not available
PregF_Contig_10712	1.85177e-84	LN877233	Calliphora vicina Achaete-Scute complex, clone BAC 99M22
PregF_Contig_10718	3.72057e-85	DQ917669	Lucilia cuprina strain Tara CYP12A7 (cyp12a7) gene, complete cds
PregF_Contig_10745	1.57292e-59	LN877232	Calliphora vicina Achaete-Scute complex, clone BAC 97L04
PregF_Contig_10770		not available	not available
PregF_Contig_10775	7.766e-24	LN877230	Calliphora vicina Achaete-Scute complex, clone BAC 16B10
PregF_Contig_10783	1.3437e-22	HQ609501	Lucilia cuprina HSP70 gene, complete cds
PregF_Contig_10801		not available	not available
PregF_Contig_10812	3.1853e-11	XM_014235091	PREDICTED: Bactrocera oleae probable serine/threonine-protein kinase DDB_G0282963 (LOC106617720), transcript variant X3, mRNA
PregF_Contig_10839		not available	not available
PregF_Contig_10888		not available	not available
PregF_Contig_10898	1.15055e-32	LN877234	Calliphora vicina Achaete-Scute complex, clone BAC 104L14
PregF_Contig_10925		not available	not available
PregF_Contig_10927		not available	not available
PregF_Contig_10934	5.84398e-15	LN877231	Calliphora vicina Achaete-Scute complex, clone BAC 62B24
PregF_Contig_10959		not available	not available
PregF_Contig_10973	1.27596e-18	LN877234	Calliphora vicina Achaete-Scute complex, clone BAC 104L14
PregF_Contig_10996	1.75278e-15	LN877231	Calliphora vicina Achaete-Scute complex, clone BAC 62B24
PregF_Contig_11015		not available	not available
PregF_Contig_11024	5.15128e-26	EF629377	Haematobia irritans clone HI03 microsatellite sequence
PregF_Contig_11080	6.15962e-30	LN877234	Calliphora vicina Achaete-Scute complex, clone BAC 104L14
PregF_Contig_11092	2.81241e-23	LN877234	Calliphora vicina Achaete-Scute complex, clone BAC 104L14
PregF_Contig_11133		not available	not available
PregF_Contig_11134	1.10989e-15	CP012524	Drosophila busckii chromosome 2R sequence
PregF_Contig_11139		not available	not available
PregF_Contig_11172	2.49891e-50	DQ917669	Lucilia cuprina strain Tara CYP12A7 (cyp12a7) gene, complete cds
PregF_Contig_11181	2.69383e-18	LN877234	Calliphora vicina Achaete-Scute complex, clone BAC 104L14
PregF_Contig_11210	8.13746e-36	LN877233	Calliphora vicina Achaete-Scute complex, clone BAC 99M22
PregF_Contig_11222		not available	not available
PregF_Contig_11263	1.04585e-31	XM_011295023	PREDICTED: Musca domestica glutamate receptor-interacting protein 2 (LOC101895038), transcript variant X2, mRNA
PregF_Contig_11269	6.96244e-33	LN877234	Calliphora vicina Achaete-Scute complex, clone BAC 104L14
PregF_Contig_11280	4.42415e-134	XM_013247300	PREDICTED: Stomoxys calcitrans protein eyes shut (LOC106083962), transcript variant X6, mRNA
PregF_Contig_11310	1.34066e-35	LN877233	Calliphora vicina Achaete-Scute complex, clone BAC 99M22
PregF_Contig_11311		not available	not available
PregF_Contig_11313		not available	not available
PregF_Contig_11330	8.33391e-37	LN877230	Calliphora vicina Achaete-Scute complex, clone BAC 16B10
PregF_Contig_11348	7.69262e-15	LN877231	Calliphora vicina Achaete-Scute complex, clone BAC 62B24
PregF_Contig_11413	1.53264e-53	LN877233	Calliphora vicina Achaete-Scute complex, clone BAC 99M22
PregF_Contig_11422	3.5766e-08	LN877231	Calliphora vicina Achaete-Scute complex, clone BAC 62B24
PregF_Contig_11461		not available	not available
PregF_Contig_11467	1.21829e-58	LN877233	Calliphora vicina Achaete-Scute complex, clone BAC 99M22
PregF_Contig_11469	2.38101e-09	EF418012	Pleistodontes addicotti clone PK2 transposon mariner-like element, complete sequence
PregF_Contig_11497		not available	not available
PregF_Contig_11559		not available	not available
PregF_Contig_11568		not available	not available
PregF_Contig_11594	1.45995e-50	LN877234	Calliphora vicina Achaete-Scute complex, clone BAC 104L14
PregF_Contig_11595	1.4874e-10	LN877233	Calliphora vicina Achaete-Scute complex, clone BAC 99M22
PregF_Contig_11629	2.36838e-25	GU109181	Lucilia cuprina yolk protein D (ypD) gene, partial cds; and yolk protein A (ypA) and yolk protein B (ypB) genes, complete cds
PregF_Contig_11643	8.9236e-21	LN877230	Calliphora vicina Achaete-Scute complex, clone BAC 16B10
PregF_Contig_11670	1.48706e-35	LN877233	Calliphora vicina Achaete-Scute complex, clone BAC 99M22
PregF_Contig_11696	4.46011e-36	LN877233	Calliphora vicina Achaete-Scute complex, clone BAC 99M22
PregF_Contig_11753	1.04977e-07	AF139718	Chrysomya bezziana peritrophin-48 precursor, gene, complete cds
PregF_Contig_11780		not available	not available
PregF_Contig_11817	7.82437e-25	AE014298	Drosophila melanogaster chromosome X
PregF_Contig_11827		not available	not available
PregF_Contig_11863		not available	not available
PregF_Contig_11892	7.48427e-09	KM186890	Lucilia sericata strain CA06 sry-alpha gene, promoter region
PregF_Contig_11894		not available	not available
PregF_Contig_11907	9.39953e-28	U23192	Drosophila neotestacea 28S ribosomal RNA gene, partial sequence, and R1 retrotransposable element reverse transcriptase gene, partial cds
PregF_Contig_11925		not available	not available
PregF_Contig_11964		not available	not available
PregF_Contig_11966		not available	not available
PregF_Contig_11969		not available	not available
PregF_Contig_11997		not available	not available
PregF_Contig_12028	5.12443e-19	LN877230	Calliphora vicina Achaete-Scute complex, clone BAC 16B10
PregF_Contig_12037	0	XM_011294248	PREDICTED: Musca domestica serologically defined colon cancer antigen 8 homolog (LOC101890090), mRNA
PregF_Contig_12053	2.05314e-76	CP012523	Drosophila busckii chromosome 2L sequence
PregF_Contig_12064		not available	not available
PregF_Contig_12080		not available	not available
PregF_Contig_12147		not available	not available
PregF_Contig_12169		not available	not available
PregF_Contig_12182	8.64604e-36	LN877231	Calliphora vicina Achaete-Scute complex, clone BAC 62B24
PregF_Contig_12208	3.43199e-113	XM_012299631	PREDICTED: Ceratitis capitata fibulin-1-like (LOC101449800), mRNA
PregF_Contig_12246	6.2862e-12	LN877231	Calliphora vicina Achaete-Scute complex, clone BAC 62B24
PregF_Contig_12298	2.54772e-12	LN877232	Calliphora vicina Achaete-Scute complex, clone BAC 97L04
PregF_Contig_12307		not available	not available
PregF_Contig_12313	4.56619e-52	XM_013258707	PREDICTED: Stomoxys calcitrans translation initiation factor IF-2 (LOC106091979), transcript variant X3, mRNA
PregF_Contig_12329	8.66829e-106	XM_013248743	PREDICTED: Stomoxys calcitrans uncharacterized LOC106084815 (LOC106084815), transcript variant X5, mRNA
PregF_Contig_12331	5.85006e-13	LN877233	Calliphora vicina Achaete-Scute complex, clone BAC 99M22
PregF_Contig_12339	6.99518e-17	LN877235	Calliphora vicina Achaete-Scute complex, clone BAC 113H10
PregF_Contig_12367	2.05884e-12	M30316	C.vicina xanthine dehydrogenase (Xdh) gene allele 1, exons 2-4
PregF_Contig_12374	3.49492e-07	AF139718	Chrysomya bezziana peritrophin-48 precursor, gene, complete cds
PregF_Contig_12429	2.78207e-12	LN877235	Calliphora vicina Achaete-Scute complex, clone BAC 113H10
PregF_Contig_12440	2.17374e-57	XM_011292990	PREDICTED: Musca domestica cell wall protein DAN4-like (LOC101894091), partial mRNA
PregF_Contig_12454		not available	not available
PregF_Contig_12455		not available	not available
PregF_Contig_12457		not available	not available
PregF_Contig_12464	1.79433e-99	KJ702096	Calliphora stygia odorant receptor (OR120) mRNA, partial cds
PregF_Contig_12477	5.45866e-69	XM_013259960	PREDICTED: Stomoxys calcitrans uncharacterized LOC106092992 (LOC106092992), transcript variant X2, mRNA
PregF_Contig_12519	7.12193e-112	DQ917669	Lucilia cuprina strain Tara CYP12A7 (cyp12a7) gene, complete cds
PregF_Contig_12553	4.01856e-08	LN877234	Calliphora vicina Achaete-Scute complex, clone BAC 104L14
PregF_Contig_12575	8.08128e-27	LN877234	Calliphora vicina Achaete-Scute complex, clone BAC 104L14
PregF_Contig_12620	4.60656e-38	DQ917669	Lucilia cuprina strain Tara CYP12A7 (cyp12a7) gene, complete cds
PregF_Contig_12668	3.22181e-30	LN877231	Calliphora vicina Achaete-Scute complex, clone BAC 62B24
PregF_Contig_12679		not available	not available
PregF_Contig_12740	1.43095e-23	LN877231	Calliphora vicina Achaete-Scute complex, clone BAC 62B24
PregF_Contig_12743		not available	not available
PregF_Contig_12757	1.47881e-17	LN877234	Calliphora vicina Achaete-Scute complex, clone BAC 104L14
PregF_Contig_12776	9.52609e-25	LN877234	Calliphora vicina Achaete-Scute complex, clone BAC 104L14
PregF_Contig_12820	6.34171e-26	DQ917669	Lucilia cuprina strain Tara CYP12A7 (cyp12a7) gene, complete cds
PregF_Contig_12868	9.48974e-56	LN877231	Calliphora vicina Achaete-Scute complex, clone BAC 62B24
PregF_Contig_12876		not available	not available
PregF_Contig_12887	9.66185e-46	XM_013245898	PREDICTED: Stomoxys calcitrans nitric oxide synthase (LOC106083069), transcript variant X3, mRNA
PregF_Contig_12908	2.34505e-48	LN877233	Calliphora vicina Achaete-Scute complex, clone BAC 99M22
PregF_Contig_12913		not available	not available
PregF_Contig_12926	4.38733e-26	LN877234	Calliphora vicina Achaete-Scute complex, clone BAC 104L14
PregF_Contig_12952	7.95411e-09	LN877231	Calliphora vicina Achaete-Scute complex, clone BAC 62B24
PregF_Contig_12986	3.09329e-21	LN877233	Calliphora vicina Achaete-Scute complex, clone BAC 99M22
PregF_Contig_12994		not available	not available
PregF_Contig_12999		not available	not available
PregF_Contig_13046		not available	not available
PregF_Contig_13070	4.15312e-25	LN877234	Calliphora vicina Achaete-Scute complex, clone BAC 104L14
PregF_Contig_13089		not available	not available
PregF_Contig_13102	1.31803e-33	XR_001222589	PREDICTED: Stomoxys calcitrans uncharacterized LOC106094601 (LOC106094601), ncRNA
PregF_Contig_13118	1.03207e-41	LN877231	Calliphora vicina Achaete-Scute complex, clone BAC 62B24
PregF_Contig_13168	1.00048e-57	AC255557	Drosophila melanogaster clone BACR36K19, complete sequence
PregF_Contig_13178		not available	not available
PregF_Contig_13240		not available	not available
PregF_Contig_13249	1.77156e-26	LN877234	Calliphora vicina Achaete-Scute complex, clone BAC 104L14
PregF_Contig_13255	4.19044e-52	CP012526	Drosophila busckii chromosome 3R sequence
PregF_Contig_13273	7.66823e-15	LN877235	Calliphora vicina Achaete-Scute complex, clone BAC 113H10
PregF_Contig_13292		not available	not available
PregF_Contig_13300		not available	not available
PregF_Contig_13301		not available	not available
PregF_Contig_13330		not available	not available
PregF_Contig_13342		not available	not available
PregF_Contig_13351	1.18656e-25	LN877231	Calliphora vicina Achaete-Scute complex, clone BAC 62B24
PregF_Contig_13355	8.22324e-85	XM_005175517	PREDICTED: Musca domestica alpha-tocopherol transfer protein-like (LOC101888336), mRNA
PregF_Contig_13358	8.25911e-11	LN877231	Calliphora vicina Achaete-Scute complex, clone BAC 62B24
PregF_Contig_13370	5.7104e-60	XM_013246174	PREDICTED: Stomoxys calcitrans uncharacterized LOC106083260 (LOC106083260), transcript variant X2, mRNA
PregF_Contig_13379	1.03802e-06	LN877231	Calliphora vicina Achaete-Scute complex, clone BAC 62B24
PregF_Contig_13393		not available	not available
PregF_Contig_13394	1.33802e-151	DQ917669	Lucilia cuprina strain Tara CYP12A7 (cyp12a7) gene, complete cds
PregF_Contig_13398		not available	not available
PregF_Contig_13427		not available	not available
PregF_Contig_13440		not available	not available
PregF_Contig_13454	1.32189e-20	LN877234	Calliphora vicina Achaete-Scute complex, clone BAC 104L14
PregF_Contig_13456	1.16142e-07	LN877231	Calliphora vicina Achaete-Scute complex, clone BAC 62B24
PregF_Contig_13484	2.08611e-10	LN877234	Calliphora vicina Achaete-Scute complex, clone BAC 104L14
PregF_Contig_13505	4.1653e-12	LN877233	Calliphora vicina Achaete-Scute complex, clone BAC 99M22
PregF_Contig_13518	2.77292e-13	LN877231	Calliphora vicina Achaete-Scute complex, clone BAC 62B24
PregF_Contig_13519	8.18111e-17	LN877232	Calliphora vicina Achaete-Scute complex, clone BAC 97L04
PregF_Contig_13521		not available	not available
PregF_Contig_13530		not available	not available
PregF_Contig_13545		not available	not available
PregF_Contig_13546		not available	not available
PregF_Contig_13556	1.84707e-129	XM_013261039	PREDICTED: Stomoxys calcitrans syntaxin-17 (LOC106093876), mRNA
PregF_Contig_13578		not available	not available
PregF_Contig_13589	2.08347e-11	LN877231	Calliphora vicina Achaete-Scute complex, clone BAC 62B24
PregF_Contig_13590		not available	not available
PregF_Contig_13613		not available	not available
PregF_Contig_13622	4.62446e-12	LN877230	Calliphora vicina Achaete-Scute complex, clone BAC 16B10
PregF_Contig_13626		not available	not available
PregF_Contig_13674		not available	not available
PregF_Contig_13676		not available	not available
PregF_Contig_13736	1.59892e-29	LN877234	Calliphora vicina Achaete-Scute complex, clone BAC 104L14
PregF_Contig_13771	7.39168e-06	KP027400	Operophtera brumata mitochondrion, complete genome
PregF_Contig_13783	8.08281e-08	LN877234	Calliphora vicina Achaete-Scute complex, clone BAC 104L14
PregF_Contig_13796		not available	not available
PregF_Contig_13813	5.60849e-21	LN877230	Calliphora vicina Achaete-Scute complex, clone BAC 16B10
PregF_Contig_13830	2.65464e-11	KM186890	Lucilia sericata strain CA06 sry-alpha gene, promoter region
PregF_Contig_13841	2.69867e-08	LN877232	Calliphora vicina Achaete-Scute complex, clone BAC 97L04
PregF_Contig_13850		not available	not available
PregF_Contig_13855	2.56872e-17	LN877235	Calliphora vicina Achaete-Scute complex, clone BAC 113H10
PregF_Contig_13856	7.78978e-07	GU109181	Lucilia cuprina yolk protein D (ypD) gene, partial cds; and yolk protein A (ypA) and yolk protein B (ypB) genes, complete cds
PregF_Contig_13869		not available	not available
PregF_Contig_13924	3.59332e-20	LN877233	Calliphora vicina Achaete-Scute complex, clone BAC 99M22
PregF_Contig_13933	5.16328e-82	LN877231	Calliphora vicina Achaete-Scute complex, clone BAC 62B24
PregF_Contig_13981	3.3096e-35	LN877231	Calliphora vicina Achaete-Scute complex, clone BAC 62B24
PregF_Contig_13998	3.78919e-14	LN877234	Calliphora vicina Achaete-Scute complex, clone BAC 104L14
PregF_Contig_14019	3.40866e-15	XM_011296679	PREDICTED: Musca domestica extensin-like (LOC101893884), mRNA
PregF_Contig_14028		not available	not available
PregF_Contig_14060	2.5406e-32	LN877233	Calliphora vicina Achaete-Scute complex, clone BAC 99M22
PregF_Contig_14066	5.28484e-06	EU276961	Ceratitis rosa voucher r_657 clone b 18S ribosomal RNA gene, partial sequence; internal transcribed spacer 1, complete sequence; and 5.8S ribosomal RNA gene, partial sequence
PregF_Contig_14133		not available	not available
PregF_Contig_14134		not available	not available
PregF_Contig_14139	1.35428e-53	XM_013260742	PREDICTED: Stomoxys calcitrans Down syndrome cell adhesion molecule-like protein Dscam2 (LOC106093635), mRNA
PregF_Contig_14154	2.60178e-17	HQ609502	Lucilia cuprina HSP83 gene, complete cds
PregF_Contig_14232		not available	not available
PregF_Contig_14253	7.91567e-52	LN877232	Calliphora vicina Achaete-Scute complex, clone BAC 97L04
PregF_Contig_14341	6.06702e-09	XM_013256889	PREDICTED: Stomoxys calcitrans uncharacterized LOC106090623 (LOC106090623), transcript variant X3, mRNA
PregF_Contig_14350	2.41878e-12	LN877235	Calliphora vicina Achaete-Scute complex, clone BAC 113H10
PregF_Contig_14376	2.45889e-09	LN877234	Calliphora vicina Achaete-Scute complex, clone BAC 104L14
PregF_Contig_14383	3.37776e-06	HQ609501	Lucilia cuprina HSP70 gene, complete cds
PregF_Contig_14384		not available	not available
PregF_Contig_14385		not available	not available
PregF_Contig_14390	1.08439e-49	XM_013257656	PREDICTED: Stomoxys calcitrans uncharacterized LOC106091201 (LOC106091201), mRNA
PregF_Contig_14396	1.6138e-68	LN877231	Calliphora vicina Achaete-Scute complex, clone BAC 62B24
PregF_Contig_14406	3.96215e-14	XM_011297883	PREDICTED: Musca domestica uncharacterized LOC101901450 (LOC101901450), mRNA
PregF_Contig_14423		not available	not available
PregF_Contig_14459	4.48758e-08	LN877235	Calliphora vicina Achaete-Scute complex, clone BAC 113H10
PregF_Contig_14465		not available	not available
PregF_Contig_14503		not available	not available
PregF_Contig_14507	1.05571e-80	XM_011297865	PREDICTED: Musca domestica glutamic acid-rich protein (LOC101893623), transcript variant X2, mRNA
PregF_Contig_14532	1.8128e-18	AF032672	Lucilia cuprina Notch homolog (Scl) gene, exon D and partial cds
PregF_Contig_14533	4.84723e-18	LN877233	Calliphora vicina Achaete-Scute complex, clone BAC 99M22
PregF_Contig_14550	1.39677e-07	LN877234	Calliphora vicina Achaete-Scute complex, clone BAC 104L14
PregF_Contig_14551	5.12824e-06	LN877230	Calliphora vicina Achaete-Scute complex, clone BAC 16B10
PregF_Contig_14554	4.96227e-12	XR_001222509	PREDICTED: Stomoxys calcitrans uncharacterized LOC106094203 (LOC106094203), ncRNA
PregF_Contig_14562	1.92383e-75	XM_011297320	PREDICTED: Musca domestica uncharacterized LOC101894676 (LOC101894676), partial mRNA
PregF_Contig_14583	2.33359e-23	XM_013244806	PREDICTED: Stomoxys calcitrans neuropeptide-like 1 (LOC106082352), transcript variant X4, mRNA
PregF_Contig_14601		not available	not available
PregF_Contig_14611	2.5941e-22	LN877234	Calliphora vicina Achaete-Scute complex, clone BAC 104L14
PregF_Contig_14655		not available	not available
PregF_Contig_14685	1.79433e-69	LN877232	Calliphora vicina Achaete-Scute complex, clone BAC 97L04
PregF_Contig_14744	2.15678e-22	LN877230	Calliphora vicina Achaete-Scute complex, clone BAC 16B10
PregF_Contig_14780		not available	not available
PregF_Contig_14802		not available	not available
PregF_Contig_14807		not available	not available
PregF_Contig_14830		not available	not available
PregF_Contig_14852		not available	not available
PregF_Contig_14873		not available	not available
PregF_Contig_14877	4.33633e-11	X04598	Calliphora erythrocephala rDNA 3' intron-coding sequence junction
PregF_Contig_14905		not available	not available
PregF_Contig_14906	1.57068e-123	CP012523	Drosophila busckii chromosome 2L sequence
PregF_Contig_14932	6.51374e-10	LN877231	Calliphora vicina Achaete-Scute complex, clone BAC 62B24
PregF_Contig_14993		not available	not available
PregF_Contig_15014		not available	not available
PregF_Contig_15024		not available	not available
PregF_Contig_15044	9.77537e-30	CP012526	Drosophila busckii chromosome 3R sequence
PregF_Contig_15045		not available	not available
PregF_Contig_15062		not available	not available
PregF_Contig_15099	9.60511e-18	LN877231	Calliphora vicina Achaete-Scute complex, clone BAC 62B24
PregF_Contig_15110	1.14853e-21	LN877233	Calliphora vicina Achaete-Scute complex, clone BAC 99M22
PregF_Contig_15112		not available	not available
PregF_Contig_15133		not available	not available
PregF_Contig_15143		not available	not available
PregF_Contig_15146	1.94519e-11	JX913741	Chrysomya rufifacies strain DI218 mitochondrion, complete genome
PregF_Contig_15148	1.82132e-23	CP012526	Drosophila busckii chromosome 3R sequence
PregF_Contig_15151	1.4056e-53	LN877233	Calliphora vicina Achaete-Scute complex, clone BAC 99M22
PregF_Contig_15175		not available	not available
PregF_Contig_15184		not available	not available
PregF_Contig_15187	9.37776e-18	LN877234	Calliphora vicina Achaete-Scute complex, clone BAC 104L14
PregF_Contig_15202	1.01595e-39	XM_011253018	PREDICTED: Camponotus floridanus histone-lysine N-methyltransferase SETMAR-like (LOC105248287), mRNA >gi|752875845|ref|XM_011256991.1| PREDICTED: Camponotus floridanus histone-lysine N-methyltransferase SETMAR-like (LOC105250740), mRNA
PregF_Contig_15205	1.6923e-06	AF139718	Chrysomya bezziana peritrophin-48 precursor, gene, complete cds
PregF_Contig_15213	1.40912e-76	XM_013247307	PREDICTED: Stomoxys calcitrans protein phosphatase 1 regulatory subunit 14B (LOC106083966), mRNA
PregF_Contig_15221	1.14719e-27	LN877231	Calliphora vicina Achaete-Scute complex, clone BAC 62B24
PregF_Contig_15222		not available	not available
PregF_Contig_15229		not available	not available
PregF_Contig_15231		not available	not available
PregF_Contig_15267	3.07319e-12	LN877233	Calliphora vicina Achaete-Scute complex, clone BAC 99M22
PregF_Contig_15272	6.60047e-19	XM_014242670	PREDICTED: Bactrocera oleae importin subunit alpha-3 (LOC106623216), transcript variant X3, mRNA
PregF_Contig_15283		not available	not available
PregF_Contig_15287	2.80707e-65	LN877234	Calliphora vicina Achaete-Scute complex, clone BAC 104L14
PregF_Contig_15328		not available	not available
PregF_Contig_15392	3.92854e-22	LN877233	Calliphora vicina Achaete-Scute complex, clone BAC 99M22
PregF_Contig_15395	1.85947e-12	LN877235	Calliphora vicina Achaete-Scute complex, clone BAC 113H10
PregF_Contig_15408	4.15683e-30	LN877231	Calliphora vicina Achaete-Scute complex, clone BAC 62B24
PregF_Contig_15454		not available	not available
PregF_Contig_15460		not available	not available
PregF_Contig_15475	6.30856e-15	LN877235	Calliphora vicina Achaete-Scute complex, clone BAC 113H10
PregF_Contig_15508		not available	not available
PregF_Contig_15521		not available	not available
PregF_Contig_15530		not available	not available
PregF_Contig_15542	5.65924e-34	LN877235	Calliphora vicina Achaete-Scute complex, clone BAC 113H10
PregF_Contig_15563		not available	not available
PregF_Contig_15576		not available	not available
PregF_Contig_15603	8.46675e-62	LN877233	Calliphora vicina Achaete-Scute complex, clone BAC 99M22
PregF_Contig_15613	1.80946e-14	CP012523	Drosophila busckii chromosome 2L sequence
PregF_Contig_15615		not available	not available
PregF_Contig_15618	1.06594e-19	LN877232	Calliphora vicina Achaete-Scute complex, clone BAC 97L04
PregF_Contig_15625		not available	not available
PregF_Contig_15641		not available	not available
PregF_Contig_15643	1.23181e-26	LN877234	Calliphora vicina Achaete-Scute complex, clone BAC 104L14
PregF_Contig_15667	1.66613e-10	LN877233	Calliphora vicina Achaete-Scute complex, clone BAC 99M22
PregF_Contig_15722	3.00487e-163	FJ040530	Cochliomyia macellaria 28S ribosomal RNA gene, partial sequence >gi|425869927|gb|KC177826.1| Cochliomyia macellaria 28S ribosomal RNA gene, partial sequence
PregF_Contig_15735		not available	not available
PregF_Contig_15758		not available	not available
PregF_Contig_15811	1.37541e-31	LN877234	Calliphora vicina Achaete-Scute complex, clone BAC 104L14
PregF_Contig_15822		not available	not available
PregF_Contig_15840		not available	not available
PregF_Contig_15842	1.91122e-33	LN877233	Calliphora vicina Achaete-Scute complex, clone BAC 99M22
PregF_Contig_15846		not available	not available
PregF_Contig_15856		not available	not available
PregF_Contig_15861	1.07401e-10	LN877235	Calliphora vicina Achaete-Scute complex, clone BAC 113H10
PregF_Contig_15894	1.744e-68	DQ917669	Lucilia cuprina strain Tara CYP12A7 (cyp12a7) gene, complete cds
PregF_Contig_15902		not available	not available
PregF_Contig_15922		not available	not available
PregF_Contig_15942		not available	not available
PregF_Contig_15957		not available	not available
PregF_Contig_15959	1.85916e-16	CP012523	Drosophila busckii chromosome 2L sequence
PregF_Contig_15963		not available	not available
PregF_Contig_15977		not available	not available
PregF_Contig_15989	8.92061e-18	LN877234	Calliphora vicina Achaete-Scute complex, clone BAC 104L14
PregF_Contig_16029	9.285e-29	LN877230	Calliphora vicina Achaete-Scute complex, clone BAC 16B10
PregF_Contig_16044	1.44138e-21	LN877234	Calliphora vicina Achaete-Scute complex, clone BAC 104L14
PregF_Contig_16046		not available	not available
PregF_Contig_16047	1.65462e-19	DQ917669	Lucilia cuprina strain Tara CYP12A7 (cyp12a7) gene, complete cds
PregF_Contig_16048		not available	not available
PregF_Contig_16068	1.73832e-10	LN877231	Calliphora vicina Achaete-Scute complex, clone BAC 62B24
PregF_Contig_16107	1.51314e-17	DS483873	Drosophila melanogaster chromosome 2CEN 211000022278089 sequence
PregF_Contig_16153	1.36936e-55	LN877234	Calliphora vicina Achaete-Scute complex, clone BAC 104L14
PregF_Contig_16170	1.26124e-70	DQ917669	Lucilia cuprina strain Tara CYP12A7 (cyp12a7) gene, complete cds
PregF_Contig_16194		not available	not available
PregF_Contig_16207	1.33744e-41	LN877233	Calliphora vicina Achaete-Scute complex, clone BAC 99M22
PregF_Contig_16220	1.78092e-07	FJ940928	Cochliomyia macellaria clone Cmac4 LINE CR1 sequence
PregF_Contig_16222		not available	not available
PregF_Contig_16271		not available	not available
PregF_Contig_16305	7.03427e-31	LN877234	Calliphora vicina Achaete-Scute complex, clone BAC 104L14
PregF_Contig_16333	1.29645e-10	LN877231	Calliphora vicina Achaete-Scute complex, clone BAC 62B24
PregF_Contig_16342		not available	not available
PregF_Contig_16346		not available	not available
PregF_Contig_16359		not available	not available
PregF_Contig_16363		not available	not available
PregF_Contig_16367	8.96649e-20	LN877234	Calliphora vicina Achaete-Scute complex, clone BAC 104L14
PregF_Contig_16377	4.83045e-23	LN877233	Calliphora vicina Achaete-Scute complex, clone BAC 99M22
PregF_Contig_16387	1.26457e-21	LN877231	Calliphora vicina Achaete-Scute complex, clone BAC 62B24
PregF_Contig_16426	3.17192e-18	XM_013255563	PREDICTED: Stomoxys calcitrans BTB/POZ domain-containing protein 17 (LOC106089644), mRNA
PregF_Contig_16431		not available	not available
PregF_Contig_16448	8.99104e-11	LN877233	Calliphora vicina Achaete-Scute complex, clone BAC 99M22
PregF_Contig_16508		not available	not available
PregF_Contig_16514		not available	not available
PregF_Contig_16531	8.35863e-06	LN877235	Calliphora vicina Achaete-Scute complex, clone BAC 113H10
PregF_Contig_16537	1.86856e-23	LN877231	Calliphora vicina Achaete-Scute complex, clone BAC 62B24
PregF_Contig_16547	1.54508e-36	LN877231	Calliphora vicina Achaete-Scute complex, clone BAC 62B24
PregF_Contig_16553	0	XM_013257593	PREDICTED: Stomoxys calcitrans arrestin domain-containing protein 3 (LOC106091155), mRNA
PregF_Contig_16563	4.20534e-50	LN877232	Calliphora vicina Achaete-Scute complex, clone BAC 97L04
PregF_Contig_16577	5.42076e-22	LN877232	Calliphora vicina Achaete-Scute complex, clone BAC 97L04
PregF_Contig_16585	4.8417e-06	HQ609500	Lucilia cuprina HSP24 gene, complete cds
PregF_Contig_16590		not available	not available
PregF_Contig_16599	1.15268e-09	LN877231	Calliphora vicina Achaete-Scute complex, clone BAC 62B24
PregF_Contig_16606		not available	not available
PregF_Contig_16617		not available	not available
PregF_Contig_16665	2.75207e-15	XM_002029000	Drosophila persimilis GL18369 (Dper\GL18369), mRNA
PregF_Contig_16667		not available	not available
PregF_Contig_16685	2.60058e-51	AF352790	Chrysomya putoria mitochondrion, complete genome
PregF_Contig_16694		not available	not available
PregF_Contig_16724	1.10487e-26	LN877235	Calliphora vicina Achaete-Scute complex, clone BAC 113H10
PregF_Contig_16737	1.09463e-46	LN877234	Calliphora vicina Achaete-Scute complex, clone BAC 104L14
PregF_Contig_16744	1.09702e-09	LN877233	Calliphora vicina Achaete-Scute complex, clone BAC 99M22
PregF_Contig_16759	6.35335e-13	XM_004522055	PREDICTED: Ceratitis capitata uncharacterized LOC101453970 (LOC101453970), mRNA
PregF_Contig_16764		not available	not available
PregF_Contig_16768	1.32038e-25	LN877231	Calliphora vicina Achaete-Scute complex, clone BAC 62B24
PregF_Contig_16808	1.95103e-27	LN877230	Calliphora vicina Achaete-Scute complex, clone BAC 16B10
PregF_Contig_16809		not available	not available
PregF_Contig_16812		not available	not available
PregF_Contig_16838		not available	not available
PregF_Contig_16854		not available	not available
PregF_Contig_16856		not available	not available
PregF_Contig_16858		not available	not available
PregF_Contig_16864		not available	not available
PregF_Contig_16881	2.28098e-17	XM_008186991	PREDICTED: Acyrthosiphon pisum uncharacterized LOC103310015 (LOC103310015), mRNA
PregF_Contig_16903	3.08225e-17	LN877234	Calliphora vicina Achaete-Scute complex, clone BAC 104L14
PregF_Contig_16933	1.77341e-08	KM186890	Lucilia sericata strain CA06 sry-alpha gene, promoter region
PregF_Contig_16950	2.45262e-24	LN877234	Calliphora vicina Achaete-Scute complex, clone BAC 104L14
PregF_Contig_16978	3.18411e-13	U13816	Haematobia irritans Tc1 family transposon clone 4 transposase pseudogene, partial cds
PregF_Contig_16984		not available	not available
PregF_Contig_16985	4.86229e-09	LN877234	Calliphora vicina Achaete-Scute complex, clone BAC 104L14
PregF_Contig_16994	2.35637e-13	LN877235	Calliphora vicina Achaete-Scute complex, clone BAC 113H10
PregF_Contig_16999	1.66626e-14	LN877230	Calliphora vicina Achaete-Scute complex, clone BAC 16B10
PregF_Contig_17000		not available	not available
PregF_Contig_17001	1.0588e-115	XM_013249917	PREDICTED: Stomoxys calcitrans neuropeptide FF receptor 2 (LOC106085603), mRNA
PregF_Contig_17043		not available	not available
PregF_Contig_17045	3.29386e-08	LN877234	Calliphora vicina Achaete-Scute complex, clone BAC 104L14
PregF_Contig_17060		not available	not available
PregF_Contig_17088		not available	not available
PregF_Contig_17115	2.91473e-12	LN877234	Calliphora vicina Achaete-Scute complex, clone BAC 104L14
PregF_Contig_17123	1.30101e-31	LN877233	Calliphora vicina Achaete-Scute complex, clone BAC 99M22
PregF_Contig_17132		not available	not available
PregF_Contig_17144	3.29349e-10	LN877234	Calliphora vicina Achaete-Scute complex, clone BAC 104L14
PregF_Contig_17156		not available	not available
PregF_Contig_17157		not available	not available
PregF_Contig_17158	2.74835e-43	LN877233	Calliphora vicina Achaete-Scute complex, clone BAC 99M22
PregF_Contig_17171	8.32023e-24	XM_005189810	PREDICTED: Musca domestica adult cuticle protein 1-like (LOC101887529), mRNA
PregF_Contig_17207		not available	not available
PregF_Contig_17222		not available	not available
PregF_Contig_17228		not available	not available
PregF_Contig_17235	9.28989e-12	LN877231	Calliphora vicina Achaete-Scute complex, clone BAC 62B24
PregF_Contig_17238	3.194e-42	LN877231	Calliphora vicina Achaete-Scute complex, clone BAC 62B24
PregF_Contig_17241	1.68057e-31	AE014297	Drosophila melanogaster chromosome 3R
PregF_Contig_17244		not available	not available
PregF_Contig_17246		not available	not available
PregF_Contig_17265		not available	not available
PregF_Contig_17308		not available	not available
PregF_Contig_17319		not available	not available
PregF_Contig_17332		not available	not available
PregF_Contig_17334	1.19002e-19	LN877234	Calliphora vicina Achaete-Scute complex, clone BAC 104L14
PregF_Contig_17354	1.0142e-49	XM_013245898	PREDICTED: Stomoxys calcitrans nitric oxide synthase (LOC106083069), transcript variant X3, mRNA
PregF_Contig_17379		not available	not available
PregF_Contig_17410	7.50551e-50	LN877234	Calliphora vicina Achaete-Scute complex, clone BAC 104L14
PregF_Contig_17426	1.02876e-114	AE014135	Drosophila melanogaster chromosome 4
PregF_Contig_17439	4.59198e-59	DQ917669	Lucilia cuprina strain Tara CYP12A7 (cyp12a7) gene, complete cds
PregF_Contig_17441	8.13107e-28	LN877233	Calliphora vicina Achaete-Scute complex, clone BAC 99M22
PregF_Contig_17493	6.53314e-13	AE013599	Drosophila melanogaster chromosome 2R
PregF_Contig_17517		not available	not available
PregF_Contig_17518	1.33269e-65	LN877235	Calliphora vicina Achaete-Scute complex, clone BAC 113H10
PregF_Contig_17551	1.09893e-17	LN877234	Calliphora vicina Achaete-Scute complex, clone BAC 104L14
PregF_Contig_17557	5.41398e-19	DQ917669	Lucilia cuprina strain Tara CYP12A7 (cyp12a7) gene, complete cds
PregF_Contig_17569	3.06418e-13	EF629377	Haematobia irritans clone HI03 microsatellite sequence
PregF_Contig_17570	2.26761e-13	DQ917669	Lucilia cuprina strain Tara CYP12A7 (cyp12a7) gene, complete cds
PregF_Contig_17576		not available	not available
PregF_Contig_17580	8.82291e-23	LN877234	Calliphora vicina Achaete-Scute complex, clone BAC 104L14
PregF_Contig_17589		not available	not available
PregF_Contig_17622		not available	not available
PregF_Contig_17646	2.8731e-08	LN877234	Calliphora vicina Achaete-Scute complex, clone BAC 104L14
PregF_Contig_17661	4.49207e-18	XM_015738414	PREDICTED: Cephus cinctus breast cancer type 1 susceptibility protein homolog (LOC107267127), transcript variant X7, mRNA
PregF_Contig_17684	4.41878e-21	LN877234	Calliphora vicina Achaete-Scute complex, clone BAC 104L14
PregF_Contig_17716	2.52315e-15	XM_011294968	PREDICTED: Musca domestica uncharacterized LOC105261920 (LOC105261920), mRNA
PregF_Contig_17754	3.46603e-12	LN877232	Calliphora vicina Achaete-Scute complex, clone BAC 97L04
PregF_Contig_17761		not available	not available
PregF_Contig_17763		not available	not available
PregF_Contig_17811	1.24305e-16	LN877234	Calliphora vicina Achaete-Scute complex, clone BAC 104L14
PregF_Contig_17818	5.29803e-08	M30316	C.vicina xanthine dehydrogenase (Xdh) gene allele 1, exons 2-4
PregF_Contig_17829		not available	not available
PregF_Contig_17833	1.04648e-15	JX315620	Lucilia sericata transformer (tra) gene, complete cds
PregF_Contig_17887	3.94292e-11	LN877235	Calliphora vicina Achaete-Scute complex, clone BAC 113H10
PregF_Contig_17897		not available	not available
PregF_Contig_17911	3.0769e-45	LN877231	Calliphora vicina Achaete-Scute complex, clone BAC 62B24
PregF_Contig_17917		not available	not available
PregF_Contig_17987	6.42635e-112	XM_005179014	PREDICTED: Musca domestica Down syndrome cell adhesion molecule-like protein Dscam2 (LOC101887270), partial mRNA
PregF_Contig_18049		not available	not available
PregF_Contig_18088		not available	not available
PregF_Contig_18118	3.31092e-16	GU109181	Lucilia cuprina yolk protein D (ypD) gene, partial cds; and yolk protein A (ypA) and yolk protein B (ypB) genes, complete cds
PregF_Contig_18121	7.79884e-08	LN877230	Calliphora vicina Achaete-Scute complex, clone BAC 16B10
PregF_Contig_18128	4.06544e-17	LN877234	Calliphora vicina Achaete-Scute complex, clone BAC 104L14
PregF_Contig_18140		not available	not available
PregF_Contig_18145		not available	not available
PregF_Contig_18148		not available	not available
PregF_Contig_18162		not available	not available
PregF_Contig_18172		not available	not available
PregF_Contig_18173	4.43441e-21	CP012526	Drosophila busckii chromosome 3R sequence
PregF_Contig_18174		not available	not available
PregF_Contig_18179		not available	not available
PregF_Contig_18200	5.21314e-32	LN877232	Calliphora vicina Achaete-Scute complex, clone BAC 97L04
PregF_Contig_18272		not available	not available
PregF_Contig_18274	7.96071e-28	LN877232	Calliphora vicina Achaete-Scute complex, clone BAC 97L04
PregF_Contig_18282		not available	not available
PregF_Contig_18283	2.72261e-11	XM_011351633	PREDICTED: Cerapachys biroi uncharacterized protein K02A2.6-like (LOC105286590), mRNA
PregF_Contig_18295	3.57722e-20	LN877234	Calliphora vicina Achaete-Scute complex, clone BAC 104L14
PregF_Contig_18301		not available	not available
PregF_Contig_18337	2.75542e-31	LN877234	Calliphora vicina Achaete-Scute complex, clone BAC 104L14
PregF_Contig_18350	1.81733e-52	XM_011294468	PREDICTED: Musca domestica E3 ubiquitin-protein ligase Su(dx) (LOC101895204), transcript variant X2, mRNA
PregF_Contig_18366		not available	not available
PregF_Contig_18426	2.49698e-13	LN877234	Calliphora vicina Achaete-Scute complex, clone BAC 104L14
PregF_Contig_18431		not available	not available
PregF_Contig_18435	4.02581e-54	LN877235	Calliphora vicina Achaete-Scute complex, clone BAC 113H10
PregF_Contig_18438		not available	not available
PregF_Contig_18439	1.34494e-21	DQ917669	Lucilia cuprina strain Tara CYP12A7 (cyp12a7) gene, complete cds
PregF_Contig_18477		not available	not available
PregF_Contig_18490	1.39988e-32	LN877231	Calliphora vicina Achaete-Scute complex, clone BAC 62B24
PregF_Contig_18520	1.323e-24	LN877231	Calliphora vicina Achaete-Scute complex, clone BAC 62B24
PregF_Contig_18530		not available	not available
PregF_Contig_18535	4.443e-16	LN877234	Calliphora vicina Achaete-Scute complex, clone BAC 104L14
PregF_Contig_18546		not available	not available
PregF_Contig_18586	1.31084e-19	LN877231	Calliphora vicina Achaete-Scute complex, clone BAC 62B24
PregF_Contig_18595	1.23161e-36	DQ917669	Lucilia cuprina strain Tara CYP12A7 (cyp12a7) gene, complete cds
PregF_Contig_18605	7.32321e-22	LN877231	Calliphora vicina Achaete-Scute complex, clone BAC 62B24
PregF_Contig_18631		not available	not available
PregF_Contig_18648	5.38641e-26	XM_011294818	PREDICTED: Musca domestica uncharacterized LOC101895554 (LOC101895554), mRNA
PregF_Contig_18659		not available	not available
PregF_Contig_18704		not available	not available
PregF_Contig_18710	8.70328e-30	LN877234	Calliphora vicina Achaete-Scute complex, clone BAC 104L14
PregF_Contig_18733	1.93177e-30	LN877233	Calliphora vicina Achaete-Scute complex, clone BAC 99M22
PregF_Contig_18753		not available	not available
PregF_Contig_18778	2.69894e-98	DQ917669	Lucilia cuprina strain Tara CYP12A7 (cyp12a7) gene, complete cds
PregF_Contig_18790	3.27165e-08	U13816	Haematobia irritans Tc1 family transposon clone 4 transposase pseudogene, partial cds
PregF_Contig_18799		not available	not available
PregF_Contig_18800		not available	not available
PregF_Contig_18802		not available	not available
PregF_Contig_18833	6.81937e-40	XM_005179014	PREDICTED: Musca domestica Down syndrome cell adhesion molecule-like protein Dscam2 (LOC101887270), partial mRNA
PregF_Contig_18854		not available	not available
PregF_Contig_18860	8.64688e-15	LN877230	Calliphora vicina Achaete-Scute complex, clone BAC 16B10
PregF_Contig_18884		not available	not available
PregF_Contig_18893	4.49804e-07	LN877235	Calliphora vicina Achaete-Scute complex, clone BAC 113H10
PregF_Contig_18908	2.216e-08	LN877231	Calliphora vicina Achaete-Scute complex, clone BAC 62B24
PregF_Contig_18921	2.28856e-73	LN877233	Calliphora vicina Achaete-Scute complex, clone BAC 99M22
PregF_Contig_18954	1.10186e-20	LN877234	Calliphora vicina Achaete-Scute complex, clone BAC 104L14
PregF_Contig_18959	2.67435e-23	LN877231	Calliphora vicina Achaete-Scute complex, clone BAC 62B24
PregF_Contig_18985	3.7966e-14	LN877235	Calliphora vicina Achaete-Scute complex, clone BAC 113H10
PregF_Contig_19015	5.22219e-09	AE014298	Drosophila melanogaster chromosome X
PregF_Contig_19028	1.97741e-58	HQ609502	Lucilia cuprina HSP83 gene, complete cds
PregF_Contig_19068		not available	not available
PregF_Contig_19092		not available	not available
PregF_Contig_19094	6.94152e-12	LN877235	Calliphora vicina Achaete-Scute complex, clone BAC 113H10
PregF_Contig_19105		not available	not available
PregF_Contig_19111	4.00655e-14	GU109181	Lucilia cuprina yolk protein D (ypD) gene, partial cds; and yolk protein A (ypA) and yolk protein B (ypB) genes, complete cds
PregF_Contig_19118		not available	not available
PregF_Contig_19127		not available	not available
PregF_Contig_19139	1.50959e-09	LN877235	Calliphora vicina Achaete-Scute complex, clone BAC 113H10
PregF_Contig_19150	6.85905e-45	XM_013243857	PREDICTED: Stomoxys calcitrans double-stranded RNA-specific editase Adar (LOC106081700), mRNA
PregF_Contig_19187	1.12666e-45	LN877232	Calliphora vicina Achaete-Scute complex, clone BAC 97L04
PregF_Contig_19213	3.79156e-25	LN877234	Calliphora vicina Achaete-Scute complex, clone BAC 104L14
PregF_Contig_19218		not available	not available
PregF_Contig_19228	2.85244e-22	LN877234	Calliphora vicina Achaete-Scute complex, clone BAC 104L14
PregF_Contig_19231	2.65694e-23	LN877231	Calliphora vicina Achaete-Scute complex, clone BAC 62B24
PregF_Contig_19262		not available	not available
PregF_Contig_19268	2.62659e-80	JN215472	Lucilia sericata clone LScDNA4 putative salivary trypsin mRNA, complete cds
PregF_Contig_19282		not available	not available
PregF_Contig_19293	4.31855e-09	XM_011211121	PREDICTED: Bactrocera dorsalis PDF receptor (LOC105230385), transcript variant X2, mRNA
PregF_Contig_19294	7.17992e-81	LN877232	Calliphora vicina Achaete-Scute complex, clone BAC 97L04
PregF_Contig_19300		not available	not available
PregF_Contig_19310	3.71619e-73	LN877233	Calliphora vicina Achaete-Scute complex, clone BAC 99M22
PregF_Contig_19311	6.15097e-06	LN877234	Calliphora vicina Achaete-Scute complex, clone BAC 104L14
PregF_Contig_19313	6.77427e-25	LN877234	Calliphora vicina Achaete-Scute complex, clone BAC 104L14
PregF_Contig_19342	3.0454e-61	LN877231	Calliphora vicina Achaete-Scute complex, clone BAC 62B24
PregF_Contig_19350		not available	not available
PregF_Contig_19375	5.92788e-24	LN877233	Calliphora vicina Achaete-Scute complex, clone BAC 99M22
PregF_Contig_19390		not available	not available
PregF_Contig_19405		not available	not available
PregF_Contig_19426		not available	not available
PregF_Contig_19434	7.3645e-06	U13817	Haematobia irritans Tc1 family transposon clone 6 transposase gene, partial cds
PregF_Contig_19468	6.62491e-07	LN877232	Calliphora vicina Achaete-Scute complex, clone BAC 97L04
PregF_Contig_19469	7.12615e-12	LN877235	Calliphora vicina Achaete-Scute complex, clone BAC 113H10
PregF_Contig_19484	5.3611e-09	FJ940995	Sarcophaga bullata clone Sbul23 LINE CR1 sequence
PregF_Contig_19497		not available	not available
PregF_Contig_19537		not available	not available
PregF_Contig_19541	1.05291e-24	LN877233	Calliphora vicina Achaete-Scute complex, clone BAC 99M22
PregF_Contig_19574	2.122e-06	EF173366	Aedes aegypti clone BAC 105H24, complete sequence
PregF_Contig_19590		not available	not available
PregF_Contig_19611		not available	not available
PregF_Contig_19616	3.23532e-167	XM_013260821	PREDICTED: Stomoxys calcitrans hydroxyacylglutathione hydrolase, mitochondrial (LOC106093700), partial mRNA
PregF_Contig_19618	3.74929e-12	LN877233	Calliphora vicina Achaete-Scute complex, clone BAC 99M22
PregF_Contig_19646		not available	not available
PregF_Contig_19649		not available	not available
PregF_Contig_19653		not available	not available
PregF_Contig_19687	1.79192e-45	LN877231	Calliphora vicina Achaete-Scute complex, clone BAC 62B24
PregF_Contig_19689	1.17601e-12	LN877233	Calliphora vicina Achaete-Scute complex, clone BAC 99M22
PregF_Contig_19691	4.68848e-16	LN877231	Calliphora vicina Achaete-Scute complex, clone BAC 62B24
PregF_Contig_19695	1.23282e-40	LN877230	Calliphora vicina Achaete-Scute complex, clone BAC 16B10
PregF_Contig_19697	3.55246e-30	LN877231	Calliphora vicina Achaete-Scute complex, clone BAC 62B24
PregF_Contig_19700		not available	not available
PregF_Contig_19713	3.09739e-06	LN877235	Calliphora vicina Achaete-Scute complex, clone BAC 113H10
PregF_Contig_19740		not available	not available
PregF_Contig_19754	2.25479e-09	U73803	Drosophila subobscura unknown protein, reverse transcriptase and putative reverse transcriptase genes, partial cds
PregF_Contig_19758		not available	not available
PregF_Contig_19763	9.9735e-15	AE014135	Drosophila melanogaster chromosome 4
PregF_Contig_19773		not available	not available
PregF_Contig_19774	4.59494e-14	LN877235	Calliphora vicina Achaete-Scute complex, clone BAC 113H10
PregF_Contig_19780		not available	not available
PregF_Contig_19791	1.37815e-14	LN877234	Calliphora vicina Achaete-Scute complex, clone BAC 104L14
PregF_Contig_19813		not available	not available
PregF_Contig_19818	1.92456e-08	LN877232	Calliphora vicina Achaete-Scute complex, clone BAC 97L04
PregF_Contig_19853	6.90221e-13	LN877234	Calliphora vicina Achaete-Scute complex, clone BAC 104L14
PregF_Contig_19887	3.03058e-35	LN877234	Calliphora vicina Achaete-Scute complex, clone BAC 104L14
PregF_Contig_19901	2.5265e-11	U13817	Haematobia irritans Tc1 family transposon clone 6 transposase gene, partial cds
PregF_Contig_19906		not available	not available
PregF_Contig_19907	7.87009e-60	LN877235	Calliphora vicina Achaete-Scute complex, clone BAC 113H10
PregF_Contig_19913	4.79862e-25	LN877234	Calliphora vicina Achaete-Scute complex, clone BAC 104L14
PregF_Contig_19916		not available	not available
PregF_Contig_19943		not available	not available
PregF_Contig_19967	1.58854e-07	XR_001221023	PREDICTED: Stomoxys calcitrans uncharacterized LOC106085806 (LOC106085806), transcript variant X2, ncRNA
PregF_Contig_19986		not available	not available
PregF_Contig_19996	6.10158e-22	LN877233	Calliphora vicina Achaete-Scute complex, clone BAC 99M22
PregF_Contig_20007	4.0443e-97	LN877232	Calliphora vicina Achaete-Scute complex, clone BAC 97L04
PregF_Contig_20017		not available	not available
PregF_Contig_20024	2.05948e-55	XM_004530717	PREDICTED: Ceratitis capitata uncharacterized LOC101448749 (LOC101448749), mRNA
PregF_Contig_20027		not available	not available
PregF_Contig_20041	1.81442e-08	LN877233	Calliphora vicina Achaete-Scute complex, clone BAC 99M22
PregF_Contig_20048	2.33374e-17	LN877231	Calliphora vicina Achaete-Scute complex, clone BAC 62B24
PregF_Contig_20066	7.65402e-20	LN877233	Calliphora vicina Achaete-Scute complex, clone BAC 99M22
PregF_Contig_20082	0	XM_005187640	PREDICTED: Musca domestica trypsin-like (LOC101888438), mRNA
PregF_Contig_20099	2.1976e-06	LN877235	Calliphora vicina Achaete-Scute complex, clone BAC 113H10
PregF_Contig_20101	1.62631e-06	LN877232	Calliphora vicina Achaete-Scute complex, clone BAC 97L04
PregF_Contig_20103	5.24682e-12	LN877234	Calliphora vicina Achaete-Scute complex, clone BAC 104L14
PregF_Contig_20140	1.59977e-09	FP236845	H.melpomene DNA sequence from clone AEHM-21B20, complete sequence
PregF_Contig_20171	7.0242e-32	LN877231	Calliphora vicina Achaete-Scute complex, clone BAC 62B24
PregF_Contig_20246	7.84538e-13	LN877235	Calliphora vicina Achaete-Scute complex, clone BAC 113H10
PregF_Contig_20248		not available	not available
PregF_Contig_20260	2.11675e-14	LN877234	Calliphora vicina Achaete-Scute complex, clone BAC 104L14
PregF_Contig_20295	6.24516e-18	EF629377	Haematobia irritans clone HI03 microsatellite sequence
PregF_Contig_20310		not available	not available
PregF_Contig_20349		not available	not available
PregF_Contig_20366		not available	not available
PregF_Contig_20368		not available	not available
PregF_Contig_20377		not available	not available
PregF_Contig_20390		not available	not available
PregF_Contig_20404	6.37581e-35	LN877230	Calliphora vicina Achaete-Scute complex, clone BAC 16B10
PregF_Contig_20417	2.16103e-31	LN877232	Calliphora vicina Achaete-Scute complex, clone BAC 97L04
PregF_Contig_20488		not available	not available
PregF_Contig_20530	2.35968e-20	LN877231	Calliphora vicina Achaete-Scute complex, clone BAC 62B24
PregF_Contig_20575		not available	not available
PregF_Contig_20609	1.57089e-21	LN877233	Calliphora vicina Achaete-Scute complex, clone BAC 99M22
PregF_Contig_20616	2.26707e-09	LN877230	Calliphora vicina Achaete-Scute complex, clone BAC 16B10
PregF_Contig_20661	3.68547e-22	LN877230	Calliphora vicina Achaete-Scute complex, clone BAC 16B10
PregF_Contig_20716		not available	not available
PregF_Contig_20730		not available	not available
PregF_Contig_20749	9.72034e-38	LN877232	Calliphora vicina Achaete-Scute complex, clone BAC 97L04
PregF_Contig_20764		not available	not available
PregF_Contig_20793	3.0345e-49	HQ609502	Lucilia cuprina HSP83 gene, complete cds
PregF_Contig_20795		not available	not available
PregF_Contig_20800		not available	not available
PregF_Contig_20855		not available	not available
PregF_Contig_20868		not available	not available
PregF_Contig_20935	2.10417e-43	LN877232	Calliphora vicina Achaete-Scute complex, clone BAC 97L04
PregF_Contig_20936		not available	not available
PregF_Contig_20961		not available	not available
PregF_Contig_20983		not available	not available
PregF_Contig_20996		not available	not available
PregF_Contig_21009	5.73036e-25	LN877233	Calliphora vicina Achaete-Scute complex, clone BAC 99M22
PregF_Contig_21010	1.30226e-39	LN877231	Calliphora vicina Achaete-Scute complex, clone BAC 62B24
PregF_Contig_21041	3.53316e-16	LN877234	Calliphora vicina Achaete-Scute complex, clone BAC 104L14
PregF_Contig_21103		not available	not available
PregF_Contig_21107	1.60321e-32	LN877232	Calliphora vicina Achaete-Scute complex, clone BAC 97L04
PregF_Contig_21124	1.35331e-08	LN877230	Calliphora vicina Achaete-Scute complex, clone BAC 16B10
PregF_Contig_21126		not available	not available
PregF_Contig_21145		not available	not available
PregF_Contig_21158	2.70438e-20	LN877234	Calliphora vicina Achaete-Scute complex, clone BAC 104L14
PregF_Contig_21234		not available	not available
PregF_Contig_21238		not available	not available
PregF_Contig_21240	2.43279e-21	GU109181	Lucilia cuprina yolk protein D (ypD) gene, partial cds; and yolk protein A (ypA) and yolk protein B (ypB) genes, complete cds
PregF_Contig_21269	7.0103e-11	DQ478598	Chrysomya albiceps microsatellite CA07 sequence
PregF_Contig_21313	1.22714e-36	XM_012300225	PREDICTED: Ceratitis capitata uncharacterized LOC101452944 (LOC101452944), mRNA
PregF_Contig_21324	4.7039e-13	XM_013251814	PREDICTED: Stomoxys calcitrans vitelline membrane protein 15a-3-like (LOC106086970), mRNA
PregF_Contig_21335	7.18308e-09	LN877231	Calliphora vicina Achaete-Scute complex, clone BAC 62B24
PregF_Contig_21342	1.88876e-33	LN877233	Calliphora vicina Achaete-Scute complex, clone BAC 99M22
PregF_Contig_21354		not available	not available
PregF_Contig_21362	2.48193e-93	XM_013258850	PREDICTED: Stomoxys calcitrans uncharacterized LOC106092093 (LOC106092093), transcript variant X2, mRNA
PregF_Contig_21364	8.59512e-08	LN877231	Calliphora vicina Achaete-Scute complex, clone BAC 62B24
PregF_Contig_21373	5.35756e-21	LN877231	Calliphora vicina Achaete-Scute complex, clone BAC 62B24
PregF_Contig_21402		not available	not available
PregF_Contig_21419		not available	not available
PregF_Contig_21427		not available	not available
PregF_Contig_21430	7.44389e-06	JF715223	Fenneropenaeus indicus clone HLJN-014 microsatellite sequence
PregF_Contig_21474		not available	not available
PregF_Contig_21485		not available	not available
PregF_Contig_21489		not available	not available
PregF_Contig_21495		not available	not available
PregF_Contig_21503	3.89151e-06	LN877234	Calliphora vicina Achaete-Scute complex, clone BAC 104L14
PregF_Contig_21562	6.51519e-10	LN877234	Calliphora vicina Achaete-Scute complex, clone BAC 104L14
PregF_Contig_21579	1.32246e-08	LN877232	Calliphora vicina Achaete-Scute complex, clone BAC 97L04
PregF_Contig_21580	3.96643e-09	HM752581	Spodoptera frugiperda microsatellite Stv_Spf29 sequence
PregF_Contig_21630	2.47238e-22	LN877233	Calliphora vicina Achaete-Scute complex, clone BAC 99M22
PregF_Contig_21633	9.62702e-12	LN877234	Calliphora vicina Achaete-Scute complex, clone BAC 104L14
PregF_Contig_21645	3.82971e-52	DQ917669	Lucilia cuprina strain Tara CYP12A7 (cyp12a7) gene, complete cds
PregF_Contig_21667	8.25199e-12	LN877231	Calliphora vicina Achaete-Scute complex, clone BAC 62B24
PregF_Contig_21671		not available	not available
PregF_Contig_21686	7.54639e-10	LN877231	Calliphora vicina Achaete-Scute complex, clone BAC 62B24
PregF_Contig_21689	2.41206e-35	LN877233	Calliphora vicina Achaete-Scute complex, clone BAC 99M22
PregF_Contig_21700		not available	not available
PregF_Contig_21702	9.98735e-87	XM_011293089	PREDICTED: Musca domestica E3 ubiquitin-protein ligase TRIM9 (LOC101889686), mRNA
PregF_Contig_21709	1.42079e-18	LN877234	Calliphora vicina Achaete-Scute complex, clone BAC 104L14
PregF_Contig_21712		not available	not available
PregF_Contig_21734		not available	not available
PregF_Contig_21767		not available	not available
PregF_Contig_21773		not available	not available
PregF_Contig_21776	1.46831e-12	LN877230	Calliphora vicina Achaete-Scute complex, clone BAC 16B10
PregF_Contig_21823	1.43441e-12	LN877231	Calliphora vicina Achaete-Scute complex, clone BAC 62B24
PregF_Contig_21827		not available	not available
PregF_Contig_21832	6.07998e-16	HQ609501	Lucilia cuprina HSP70 gene, complete cds
PregF_Contig_21843	2.26958e-31	LN877234	Calliphora vicina Achaete-Scute complex, clone BAC 104L14
PregF_Contig_21851		not available	not available
PregF_Contig_21866		not available	not available
PregF_Contig_21869		not available	not available
PregF_Contig_21877		not available	not available
PregF_Contig_21880		not available	not available
PregF_Contig_21882	3.34634e-09	CP012524	Drosophila busckii chromosome 2R sequence
PregF_Contig_21905	6.68159e-11	LN877235	Calliphora vicina Achaete-Scute complex, clone BAC 113H10
PregF_Contig_21910	5.93206e-15	XM_004526104	PREDICTED: Ceratitis capitata Down syndrome cell adhesion molecule-like protein Dscam2 (LOC101454392), mRNA
PregF_Contig_21911	7.33047e-13	LN877234	Calliphora vicina Achaete-Scute complex, clone BAC 104L14
PregF_Contig_21920		not available	not available
PregF_Contig_21969	3.87621e-56	LN877233	Calliphora vicina Achaete-Scute complex, clone BAC 99M22
PregF_Contig_21983	4.96098e-11	LN877231	Calliphora vicina Achaete-Scute complex, clone BAC 62B24
PregF_Contig_22010	2.13357e-06	HQ609501	Lucilia cuprina HSP70 gene, complete cds
PregF_Contig_22021		not available	not available
PregF_Contig_22023	5.13044e-29	LN877232	Calliphora vicina Achaete-Scute complex, clone BAC 97L04
PregF_Contig_22037		not available	not available
PregF_Contig_22046		not available	not available
PregF_Contig_22049	1.28687e-25	LN877230	Calliphora vicina Achaete-Scute complex, clone BAC 16B10
PregF_Contig_22051	9.40378e-29	LN877235	Calliphora vicina Achaete-Scute complex, clone BAC 113H10
PregF_Contig_22052	3.46057e-10	LN877231	Calliphora vicina Achaete-Scute complex, clone BAC 62B24
PregF_Contig_22060	3.42104e-67	LN877231	Calliphora vicina Achaete-Scute complex, clone BAC 62B24
PregF_Contig_22104	1.11646e-15	LN877234	Calliphora vicina Achaete-Scute complex, clone BAC 104L14
PregF_Contig_22163	2.35875e-25	LN877233	Calliphora vicina Achaete-Scute complex, clone BAC 99M22
PregF_Contig_22222	4.0996e-34	LN877231	Calliphora vicina Achaete-Scute complex, clone BAC 62B24
PregF_Contig_22268	1.35851e-09	XM_008487377	PREDICTED: Diaphorina citri piggyBac transposable element-derived protein 2-like (LOC103522270), partial mRNA
PregF_Contig_22285	7.79934e-38	HQ609502	Lucilia cuprina HSP83 gene, complete cds
PregF_Contig_22403		not available	not available
PregF_Contig_22405		not available	not available
PregF_Contig_22452	1.00535e-09	CP012528	Drosophila busckii chromosome X sequence
PregF_Contig_22459	8.36563e-06	LN877235	Calliphora vicina Achaete-Scute complex, clone BAC 113H10
PregF_Contig_22461	5.56916e-07	FJ940953	Calliphora vomitoria clone Cvom7_2 LINE CR1 sequence
PregF_Contig_22492		not available	not available
PregF_Contig_22531	1.73858e-18	GU109181	Lucilia cuprina yolk protein D (ypD) gene, partial cds; and yolk protein A (ypA) and yolk protein B (ypB) genes, complete cds
PregF_Contig_22536		not available	not available
PregF_Contig_22538	5.9775e-49	DQ917669	Lucilia cuprina strain Tara CYP12A7 (cyp12a7) gene, complete cds
PregF_Contig_22570	2.84013e-10	LN877230	Calliphora vicina Achaete-Scute complex, clone BAC 16B10
PregF_Contig_22600		not available	not available
PregF_Contig_22620	5.27197e-07	LN877232	Calliphora vicina Achaete-Scute complex, clone BAC 97L04
PregF_Contig_22629	6.45438e-25	LN877233	Calliphora vicina Achaete-Scute complex, clone BAC 99M22
PregF_Contig_22680		not available	not available
PregF_Contig_22697		not available	not available
PregF_Contig_22724	2.65091e-12	CP012524	Drosophila busckii chromosome 2R sequence
PregF_Contig_22739		not available	not available
PregF_Contig_22760		not available	not available
PregF_Contig_22767	4.42657e-10	LN877231	Calliphora vicina Achaete-Scute complex, clone BAC 62B24
PregF_Contig_22787	2.41897e-47	LN877232	Calliphora vicina Achaete-Scute complex, clone BAC 97L04
PregF_Contig_22788		not available	not available
PregF_Contig_22904		not available	not available
PregF_Contig_22914	1.96043e-07	LN877232	Calliphora vicina Achaete-Scute complex, clone BAC 97L04
PregF_Contig_22918		not available	not available
PregF_Contig_22926		not available	not available
PregF_Contig_22940		not available	not available
PregF_Contig_22968		not available	not available
PregF_Contig_22982		not available	not available
PregF_Contig_22996	3.59979e-24	LN877234	Calliphora vicina Achaete-Scute complex, clone BAC 104L14
PregF_Contig_23022		not available	not available
PregF_Contig_23023		not available	not available
PregF_Contig_23036		not available	not available
PregF_Contig_23037	5.49705e-20	LN877235	Calliphora vicina Achaete-Scute complex, clone BAC 113H10
PregF_Contig_23046	1.85845e-26	LN877233	Calliphora vicina Achaete-Scute complex, clone BAC 99M22
PregF_Contig_23083		not available	not available
PregF_Contig_23106		not available	not available
PregF_Contig_23131		not available	not available
PregF_Contig_23149	1.18865e-16	LN877234	Calliphora vicina Achaete-Scute complex, clone BAC 104L14
PregF_Contig_23152	2.50582e-63	CP012528	Drosophila busckii chromosome X sequence
PregF_Contig_23161	7.08566e-42	LN877233	Calliphora vicina Achaete-Scute complex, clone BAC 99M22
PregF_Contig_23177		not available	not available
PregF_Contig_23192		not available	not available
PregF_Contig_23193	1.21406e-16	LN877235	Calliphora vicina Achaete-Scute complex, clone BAC 113H10
PregF_Contig_23211		not available	not available
PregF_Contig_23250	2.12068e-20	LN877231	Calliphora vicina Achaete-Scute complex, clone BAC 62B24
PregF_Contig_23257		not available	not available
PregF_Contig_23262	2.63363e-72	HQ609502	Lucilia cuprina HSP83 gene, complete cds
PregF_Contig_23279	3.78201e-06	LN877230	Calliphora vicina Achaete-Scute complex, clone BAC 16B10
PregF_Contig_23300	1.8119e-67	HM243540	Lucilia sericata clone ZY200235 putative lectin alpha-subunit mRNA, complete cds
PregF_Contig_23321	1.36597e-08	LN877232	Calliphora vicina Achaete-Scute complex, clone BAC 97L04
PregF_Contig_23328		not available	not available
PregF_Contig_23329	9.62196e-18	LN877232	Calliphora vicina Achaete-Scute complex, clone BAC 97L04
PregF_Contig_23342	1.06961e-16	LN877230	Calliphora vicina Achaete-Scute complex, clone BAC 16B10
PregF_Contig_23355	5.1723e-58	XR_001220540	PREDICTED: Stomoxys calcitrans uncharacterized LOC106082764 (LOC106082764), ncRNA
PregF_Contig_23362	1.84581e-08	DQ917669	Lucilia cuprina strain Tara CYP12A7 (cyp12a7) gene, complete cds
PregF_Contig_23404	2.21042e-06	AE013599	Drosophila melanogaster chromosome 2R
PregF_Contig_23422		not available	not available
PregF_Contig_23424	2.84308e-15	LN877235	Calliphora vicina Achaete-Scute complex, clone BAC 113H10
PregF_Contig_23433	9.32453e-18	LN877231	Calliphora vicina Achaete-Scute complex, clone BAC 62B24
PregF_Contig_23446	9.08685e-41	HQ609501	Lucilia cuprina HSP70 gene, complete cds
PregF_Contig_23457	2.17424e-09	LN877235	Calliphora vicina Achaete-Scute complex, clone BAC 113H10
PregF_Contig_23463	4.50878e-59	AE014135	Drosophila melanogaster chromosome 4
PregF_Contig_23487		not available	not available
PregF_Contig_23498		not available	not available
PregF_Contig_23507	1.88072e-27	LN877234	Calliphora vicina Achaete-Scute complex, clone BAC 104L14
PregF_Contig_23522		not available	not available
PregF_Contig_23535		not available	not available
PregF_Contig_23551		not available	not available
PregF_Contig_23562		not available	not available
PregF_Contig_23564		not available	not available
PregF_Contig_23576		not available	not available
PregF_Contig_23609	9.54025e-32	LN877235	Calliphora vicina Achaete-Scute complex, clone BAC 113H10
PregF_Contig_23610		not available	not available
PregF_Contig_23630	8.22743e-59	XM_013243097	PREDICTED: Stomoxys calcitrans glycine receptor subunit alpha-2 (LOC106081254), transcript variant X4, mRNA
PregF_Contig_23693		not available	not available
PregF_Contig_23702	1.56518e-65	LN877231	Calliphora vicina Achaete-Scute complex, clone BAC 62B24
PregF_Contig_23728		not available	not available
PregF_Contig_23730	3.08327e-19	LN877234	Calliphora vicina Achaete-Scute complex, clone BAC 104L14
PregF_Contig_23740		not available	not available
PregF_Contig_23745		not available	not available
PregF_Contig_23746	4.98191e-23	LN877234	Calliphora vicina Achaete-Scute complex, clone BAC 104L14
PregF_Contig_23755	4.98191e-23	GU109181	Lucilia cuprina yolk protein D (ypD) gene, partial cds; and yolk protein A (ypA) and yolk protein B (ypB) genes, complete cds
PregF_Contig_23759	3.47325e-10	XM_011296961	PREDICTED: Musca domestica uncharacterized LOC105262309 (LOC105262309), partial mRNA
PregF_Contig_23764		not available	not available
PregF_Contig_23767		not available	not available
PregF_Contig_23805	4.64982e-30	LN877235	Calliphora vicina Achaete-Scute complex, clone BAC 113H10
PregF_Contig_23815		not available	not available
PregF_Contig_23825	4.96606e-18	AF139718	Chrysomya bezziana peritrophin-48 precursor, gene, complete cds
PregF_Contig_23830	1.37246e-11	LN877232	Calliphora vicina Achaete-Scute complex, clone BAC 97L04
PregF_Contig_23834		not available	not available
PregF_Contig_23860		not available	not available
PregF_Contig_23861		not available	not available
PregF_Contig_23926		not available	not available
PregF_Contig_23930	1.39522e-08	LN877231	Calliphora vicina Achaete-Scute complex, clone BAC 62B24
PregF_Contig_23955		not available	not available
PregF_Contig_23956	5.73669e-11	XR_001100216	PREDICTED: Linepithema humile transient receptor potential-gamma protein (LOC105669094), transcript variant X15, misc_RNA
PregF_Contig_23996	9.97057e-20	LN877234	Calliphora vicina Achaete-Scute complex, clone BAC 104L14
PregF_Contig_23998	2.86132e-36	LN877234	Calliphora vicina Achaete-Scute complex, clone BAC 104L14
PregF_Contig_24014	1.84721e-06	HQ609502	Lucilia cuprina HSP83 gene, complete cds
PregF_Contig_24081	2.01992e-08	LN877232	Calliphora vicina Achaete-Scute complex, clone BAC 97L04
PregF_Contig_24098	6.24734e-40	LN877234	Calliphora vicina Achaete-Scute complex, clone BAC 104L14
PregF_Contig_24099		not available	not available
PregF_Contig_24105		not available	not available
PregF_Contig_24162		not available	not available
PregF_Contig_24189		not available	not available
PregF_Contig_24227	4.46528e-07	HQ609501	Lucilia cuprina HSP70 gene, complete cds
PregF_Contig_24244	4.83752e-29	LN877234	Calliphora vicina Achaete-Scute complex, clone BAC 104L14
PregF_Contig_24260	5.33933e-11	LN877234	Calliphora vicina Achaete-Scute complex, clone BAC 104L14
PregF_Contig_24277	1.69448e-19	LN877234	Calliphora vicina Achaete-Scute complex, clone BAC 104L14
PregF_Contig_24289	7.11134e-17	LN877234	Calliphora vicina Achaete-Scute complex, clone BAC 104L14
PregF_Contig_24329	1.51648e-06	CP012524	Drosophila busckii chromosome 2R sequence
PregF_Contig_24331		not available	not available
PregF_Contig_24335		not available	not available
PregF_Contig_24342		not available	not available
PregF_Contig_24352		not available	not available
PregF_Contig_24364		not available	not available
PregF_Contig_24407		not available	not available
PregF_Contig_24436	5.36487e-105	LN877233	Calliphora vicina Achaete-Scute complex, clone BAC 99M22
PregF_Contig_24457	4.34963e-43	XM_005191531	PREDICTED: Musca domestica uncharacterized LOC101888855 (LOC101888855), mRNA
PregF_Contig_24461	3.61173e-22	LN877231	Calliphora vicina Achaete-Scute complex, clone BAC 62B24
PregF_Contig_24473	7.63381e-53	LN877231	Calliphora vicina Achaete-Scute complex, clone BAC 62B24
PregF_Contig_24477		not available	not available
PregF_Contig_24483	8.93473e-06	X53266	L.cuprina tandemly repeating DNA sequence (white)
PregF_Contig_24487		not available	not available
PregF_Contig_24498	8.15299e-41	DQ917669	Lucilia cuprina strain Tara CYP12A7 (cyp12a7) gene, complete cds
PregF_Contig_24504	3.62497e-33	GU109181	Lucilia cuprina yolk protein D (ypD) gene, partial cds; and yolk protein A (ypA) and yolk protein B (ypB) genes, complete cds
PregF_Contig_24506		not available	not available
PregF_Contig_24530		not available	not available
PregF_Contig_24539	1.03488e-42	LN877234	Calliphora vicina Achaete-Scute complex, clone BAC 104L14
PregF_Contig_24569	5.3067e-55	LN877232	Calliphora vicina Achaete-Scute complex, clone BAC 97L04
PregF_Contig_24597	4.9392e-08	M30316	C.vicina xanthine dehydrogenase (Xdh) gene allele 1, exons 2-4
PregF_Contig_24604	1.67046e-41	XM_011295392	PREDICTED: Musca domestica uncharacterized LOC101888200 (LOC101888200), mRNA
PregF_Contig_24619	4.23785e-83	HQ609502	Lucilia cuprina HSP83 gene, complete cds
PregF_Contig_24637	3.17242e-26	XM_013246940	PREDICTED: Stomoxys calcitrans PIH1 domain-containing protein 1 (LOC106083723), mRNA
PregF_Contig_24650	2.94928e-21	LN877235	Calliphora vicina Achaete-Scute complex, clone BAC 113H10
PregF_Contig_24654	5.94749e-131	LN877233	Calliphora vicina Achaete-Scute complex, clone BAC 99M22
PregF_Contig_24670		not available	not available
PregF_Contig_24676		not available	not available
PregF_Contig_24678	1.8706e-45	LN877231	Calliphora vicina Achaete-Scute complex, clone BAC 62B24
PregF_Contig_24708	7.58132e-46	LN877235	Calliphora vicina Achaete-Scute complex, clone BAC 113H10
PregF_Contig_24722	4.23003e-06	LN877231	Calliphora vicina Achaete-Scute complex, clone BAC 62B24
PregF_Contig_24735		not available	not available
PregF_Contig_24739		not available	not available
PregF_Contig_24750	1.98776e-14	LN877231	Calliphora vicina Achaete-Scute complex, clone BAC 62B24
PregF_Contig_24775		not available	not available
PregF_Contig_24776		not available	not available
PregF_Contig_24799	1.66236e-10	LN877235	Calliphora vicina Achaete-Scute complex, clone BAC 113H10
PregF_Contig_24804	1.58232e-19	GU109181	Lucilia cuprina yolk protein D (ypD) gene, partial cds; and yolk protein A (ypA) and yolk protein B (ypB) genes, complete cds
PregF_Contig_24824	5.76893e-21	EF629377	Haematobia irritans clone HI03 microsatellite sequence
PregF_Contig_24825		not available	not available
PregF_Contig_24826	2.60993e-98	LN877233	Calliphora vicina Achaete-Scute complex, clone BAC 99M22
PregF_Contig_24830		not available	not available
PregF_Contig_24833		not available	not available
PregF_Contig_24855		not available	not available
PregF_Contig_24900	1.71135e-25	LN877234	Calliphora vicina Achaete-Scute complex, clone BAC 104L14
PregF_Contig_24929		not available	not available
PregF_Contig_24946		not available	not available
PregF_Contig_24969	1.88887e-07	LN877234	Calliphora vicina Achaete-Scute complex, clone BAC 104L14
PregF_Contig_24991	3.33738e-13	LN877233	Calliphora vicina Achaete-Scute complex, clone BAC 99M22
PregF_Contig_24998	4.79668e-08	LN877231	Calliphora vicina Achaete-Scute complex, clone BAC 62B24
PregF_Contig_25016	2.00469e-39	LN877233	Calliphora vicina Achaete-Scute complex, clone BAC 99M22
PregF_Contig_25022	5.25794e-18	LN877235	Calliphora vicina Achaete-Scute complex, clone BAC 113H10
PregF_Contig_25028		not available	not available
PregF_Contig_25032		not available	not available
PregF_Contig_25065	1.00864e-08	LN877233	Calliphora vicina Achaete-Scute complex, clone BAC 99M22
PregF_Contig_25067	1.68426e-06	LN877233	Calliphora vicina Achaete-Scute complex, clone BAC 99M22
PregF_Contig_25072		not available	not available
PregF_Contig_25081		not available	not available
PregF_Contig_25098		not available	not available
PregF_Contig_25117		not available	not available
PregF_Contig_25123		not available	not available
PregF_Contig_25133	3.66741e-22	LN877231	Calliphora vicina Achaete-Scute complex, clone BAC 62B24
PregF_Contig_25139		not available	not available
PregF_Contig_25149		not available	not available
PregF_Contig_25157		not available	not available
PregF_Contig_25225	7.2032e-27	LN877235	Calliphora vicina Achaete-Scute complex, clone BAC 113H10
PregF_Contig_25262		not available	not available
PregF_Contig_25278	6.656e-29	LN877233	Calliphora vicina Achaete-Scute complex, clone BAC 99M22
PregF_Contig_25285		not available	not available
PregF_Contig_25293	1.84271e-07	LN877234	Calliphora vicina Achaete-Scute complex, clone BAC 104L14
PregF_Contig_25297	8.41221e-51	LN877233	Calliphora vicina Achaete-Scute complex, clone BAC 99M22
PregF_Contig_25310		not available	not available
PregF_Contig_25326		not available	not available
PregF_Contig_25334	8.47215e-08	AF032672	Lucilia cuprina Notch homolog (Scl) gene, exon D and partial cds
PregF_Contig_25362	8.53283e-25	LN877234	Calliphora vicina Achaete-Scute complex, clone BAC 104L14
PregF_Contig_25364		not available	not available
PregF_Contig_25372		not available	not available
PregF_Contig_25388	1.15584e-23	LN877235	Calliphora vicina Achaete-Scute complex, clone BAC 113H10
PregF_Contig_25392		not available	not available
PregF_Contig_25400		not available	not available
PregF_Contig_25418		not available	not available
PregF_Contig_25424	2.34614e-22	LN877231	Calliphora vicina Achaete-Scute complex, clone BAC 62B24
PregF_Contig_25431	1.09237e-15	XM_005181822	PREDICTED: Musca domestica putative nuclease HARBI1 (LOC101887897), mRNA
PregF_Contig_25437	2.07609e-26	HQ609502	Lucilia cuprina HSP83 gene, complete cds
PregF_Contig_25488	7.31503e-18	GU109181	Lucilia cuprina yolk protein D (ypD) gene, partial cds; and yolk protein A (ypA) and yolk protein B (ypB) genes, complete cds
PregF_Contig_25512	1.86526e-11	AF139718	Chrysomya bezziana peritrophin-48 precursor, gene, complete cds
PregF_Contig_25629		not available	not available
PregF_Contig_25640	3.84891e-07	LN877234	Calliphora vicina Achaete-Scute complex, clone BAC 104L14
PregF_Contig_25649		not available	not available
PregF_Contig_25657		not available	not available
PregF_Contig_25685	3.16633e-06	LN877231	Calliphora vicina Achaete-Scute complex, clone BAC 62B24
PregF_Contig_25698	5.20096e-07	DQ917669	Lucilia cuprina strain Tara CYP12A7 (cyp12a7) gene, complete cds
PregF_Contig_25701	1.55073e-35	LN877231	Calliphora vicina Achaete-Scute complex, clone BAC 62B24
PregF_Contig_25731	2.18582e-09	LN877230	Calliphora vicina Achaete-Scute complex, clone BAC 16B10
PregF_Contig_25772	2.6324e-30	AE014134	Drosophila melanogaster chromosome 2L
PregF_Contig_25810		not available	not available
PregF_Contig_25819	5.36323e-12	LN877232	Calliphora vicina Achaete-Scute complex, clone BAC 97L04
PregF_Contig_25824		not available	not available
PregF_Contig_25844		not available	not available
PregF_Contig_25853		not available	not available
PregF_Contig_25861	2.17365e-12	LN877234	Calliphora vicina Achaete-Scute complex, clone BAC 104L14
PregF_Contig_25863	1.98779e-10	LN877235	Calliphora vicina Achaete-Scute complex, clone BAC 113H10
PregF_Contig_25870		not available	not available
PregF_Contig_25896	1.46943e-15	LN877233	Calliphora vicina Achaete-Scute complex, clone BAC 99M22
PregF_Contig_25918	4.46087e-87	DQ917669	Lucilia cuprina strain Tara CYP12A7 (cyp12a7) gene, complete cds
PregF_Contig_25953	5.51454e-43	LN877231	Calliphora vicina Achaete-Scute complex, clone BAC 62B24
PregF_Contig_25969	1.71779e-91	LN877233	Calliphora vicina Achaete-Scute complex, clone BAC 99M22
PregF_Contig_25997		not available	not available
PregF_Contig_26006	3.12081e-21	LN877234	Calliphora vicina Achaete-Scute complex, clone BAC 104L14
PregF_Contig_26011	7.27733e-13	CP012524	Drosophila busckii chromosome 2R sequence
PregF_Contig_26017	2.65322e-14	LN877233	Calliphora vicina Achaete-Scute complex, clone BAC 99M22
PregF_Contig_26035		not available	not available
PregF_Contig_26050		not available	not available
PregF_Contig_26075	5.98673e-12	LN877235	Calliphora vicina Achaete-Scute complex, clone BAC 113H10
PregF_Contig_26122	1.01626e-06	LN877232	Calliphora vicina Achaete-Scute complex, clone BAC 97L04
PregF_Contig_26191	8.21079e-10	LN877235	Calliphora vicina Achaete-Scute complex, clone BAC 113H10
PregF_Contig_26195	6.69203e-29	LN877231	Calliphora vicina Achaete-Scute complex, clone BAC 62B24
PregF_Contig_26216	1.38088e-24	HQ609502	Lucilia cuprina HSP83 gene, complete cds
PregF_Contig_26236		not available	not available
PregF_Contig_26248	6.6698e-06	KM413758	Andrena (Melandrena) sp. BF-2014 isolate 1763and ultra conserved element locus uce-923 genomic sequence
PregF_Contig_26250	2.94951e-45	XM_011253018	PREDICTED: Camponotus floridanus histone-lysine N-methyltransferase SETMAR-like (LOC105248287), mRNA >gi|752875845|ref|XM_011256991.1| PREDICTED: Camponotus floridanus histone-lysine N-methyltransferase SETMAR-like (LOC105250740), mRNA
PregF_Contig_26311	7.17444e-11	XM_011202280	PREDICTED: Bactrocera dorsalis biogenesis of lysosome-related organelles complex 1 subunit 3 (LOC105224255), mRNA
PregF_Contig_26320	9.6736e-48	DQ917669	Lucilia cuprina strain Tara CYP12A7 (cyp12a7) gene, complete cds
PregF_Contig_26357		not available	not available
PregF_Contig_26358		not available	not available
PregF_Contig_26385	1.71618e-09	LN877232	Calliphora vicina Achaete-Scute complex, clone BAC 97L04
PregF_Contig_26401	1.77182e-47	LN877234	Calliphora vicina Achaete-Scute complex, clone BAC 104L14
PregF_Contig_26402	6.25075e-55	LN877233	Calliphora vicina Achaete-Scute complex, clone BAC 99M22
PregF_Contig_26412	1.59736e-11	LN877230	Calliphora vicina Achaete-Scute complex, clone BAC 16B10
PregF_Contig_26431		not available	not available
PregF_Contig_26447		not available	not available
PregF_Contig_26496		not available	not available
PregF_Contig_26510	4.11772e-12	GU109181	Lucilia cuprina yolk protein D (ypD) gene, partial cds; and yolk protein A (ypA) and yolk protein B (ypB) genes, complete cds
PregF_Contig_26522	2.50685e-11	GU109181	Lucilia cuprina yolk protein D (ypD) gene, partial cds; and yolk protein A (ypA) and yolk protein B (ypB) genes, complete cds
PregF_Contig_26525	1.11895e-30	LN877234	Calliphora vicina Achaete-Scute complex, clone BAC 104L14
PregF_Contig_26526	2.5594e-07	LN877235	Calliphora vicina Achaete-Scute complex, clone BAC 113H10
PregF_Contig_26536	5.06295e-29	LN877233	Calliphora vicina Achaete-Scute complex, clone BAC 99M22
PregF_Contig_26547		not available	not available
PregF_Contig_26558		not available	not available
PregF_Contig_26562		not available	not available
PregF_Contig_26600	4.84843e-73	LN877233	Calliphora vicina Achaete-Scute complex, clone BAC 99M22
PregF_Contig_26603		not available	not available
PregF_Contig_26685	3.96886e-18	LN877231	Calliphora vicina Achaete-Scute complex, clone BAC 62B24
PregF_Contig_26695	2.5127e-19	LN877232	Calliphora vicina Achaete-Scute complex, clone BAC 97L04
PregF_Contig_26702	1.16992e-12	LN877235	Calliphora vicina Achaete-Scute complex, clone BAC 113H10
PregF_Contig_26715		not available	not available
PregF_Contig_26759	6.62144e-07	LN877233	Calliphora vicina Achaete-Scute complex, clone BAC 99M22
PregF_Contig_26782		not available	not available
PregF_Contig_26824		not available	not available
PregF_Contig_26841		not available	not available
PregF_Contig_26849	1.53233e-11	EF629377	Haematobia irritans clone HI03 microsatellite sequence
PregF_Contig_26899	2.79798e-11	CP012524	Drosophila busckii chromosome 2R sequence
PregF_Contig_26912	1.21978e-16	LN877235	Calliphora vicina Achaete-Scute complex, clone BAC 113H10
PregF_Contig_27010	2.72681e-34	HQ609502	Lucilia cuprina HSP83 gene, complete cds
PregF_Contig_27053		not available	not available
PregF_Contig_27061	2.98656e-39	LN877230	Calliphora vicina Achaete-Scute complex, clone BAC 16B10
PregF_Contig_27076	2.10833e-11	LN877230	Calliphora vicina Achaete-Scute complex, clone BAC 16B10
PregF_Contig_27086	3.0145e-19	XM_011292121	PREDICTED: Musca domestica putative nuclease HARBI1 (LOC105261450), mRNA
PregF_Contig_27089		not available	not available
PregF_Contig_27151	2.05172e-10	CP012526	Drosophila busckii chromosome 3R sequence
PregF_Contig_27179	5.14633e-07	LN877233	Calliphora vicina Achaete-Scute complex, clone BAC 99M22
PregF_Contig_27185	3.10403e-26	LN877234	Calliphora vicina Achaete-Scute complex, clone BAC 104L14
PregF_Contig_27220		not available	not available
PregF_Contig_27228	2.95457e-35	LN877234	Calliphora vicina Achaete-Scute complex, clone BAC 104L14
PregF_Contig_27234	5.14633e-07	AF139718	Chrysomya bezziana peritrophin-48 precursor, gene, complete cds
PregF_Contig_27252	4.77394e-39	LN877234	Calliphora vicina Achaete-Scute complex, clone BAC 104L14
PregF_Contig_27287	5.7228e-07	XM_005186374	PREDICTED: Musca domestica CMP-sialic acid transporter 1 (LOC101899190), mRNA
PregF_Contig_27297	3.71289e-31	LN877234	Calliphora vicina Achaete-Scute complex, clone BAC 104L14
PregF_Contig_27323	7.48284e-13	XM_008469973	PREDICTED: Diaphorina citri neuronal acetylcholine receptor subunit alpha-7-like (LOC103505620), mRNA
PregF_Contig_27342		not available	not available
PregF_Contig_27357	1.26747e-44	LN877234	Calliphora vicina Achaete-Scute complex, clone BAC 104L14
PregF_Contig_27359		not available	not available
PregF_Contig_27363		not available	not available
PregF_Contig_27371		not available	not available
PregF_Contig_27372	1.98106e-10	LN877235	Calliphora vicina Achaete-Scute complex, clone BAC 113H10
PregF_Contig_27374	2.13095e-15	LN877230	Calliphora vicina Achaete-Scute complex, clone BAC 16B10
PregF_Contig_27420		not available	not available
PregF_Contig_27428		not available	not available
PregF_Contig_27470		not available	not available
PregF_Contig_27471	1.08086e-06	LN877232	Calliphora vicina Achaete-Scute complex, clone BAC 97L04
PregF_Contig_27474		not available	not available
PregF_Contig_27475	8.88105e-96	XM_005175358	PREDICTED: Musca domestica lipoma-preferred partner (LOC101887657), mRNA
PregF_Contig_27481		not available	not available
PregF_Contig_27488		not available	not available
PregF_Contig_27490		not available	not available
PregF_Contig_27517		not available	not available
PregF_Contig_27533		not available	not available
PregF_Contig_27552	9.02994e-06	LN877234	Calliphora vicina Achaete-Scute complex, clone BAC 104L14
PregF_Contig_27574	1.09766e-06	AJ495460	Pseudoperapion brevirostre partial mitochondrial 16S rRNA gene
PregF_Contig_27590	2.20934e-06	LN877234	Calliphora vicina Achaete-Scute complex, clone BAC 104L14
PregF_Contig_27595	2.41591e-08	LN877231	Calliphora vicina Achaete-Scute complex, clone BAC 62B24
PregF_Contig_27606		not available	not available
PregF_Contig_27627		not available	not available
PregF_Contig_27639		not available	not available
PregF_Contig_27655		not available	not available
PregF_Contig_27688	2.68562e-07	XM_014237047	PREDICTED: Bactrocera oleae uncharacterized LOC106619071 (LOC106619071), transcript variant X5, mRNA
PregF_Contig_27702		not available	not available
PregF_Contig_27731		not available	not available
PregF_Contig_27733	1.12019e-51	XM_005179014	PREDICTED: Musca domestica Down syndrome cell adhesion molecule-like protein Dscam2 (LOC101887270), partial mRNA
PregF_Contig_27758	1.67759e-06	LN877230	Calliphora vicina Achaete-Scute complex, clone BAC 16B10
PregF_Contig_27762	1.41302e-19	LN877231	Calliphora vicina Achaete-Scute complex, clone BAC 62B24
PregF_Contig_27778	9.40672e-21	FJ461621	Lucilia cuprina transformer (TRA) gene, complete cds, alternatively spliced
PregF_Contig_27784	4.45243e-11	AF032672	Lucilia cuprina Notch homolog (Scl) gene, exon D and partial cds
PregF_Contig_27821	1.94105e-16	AF139718	Chrysomya bezziana peritrophin-48 precursor, gene, complete cds
PregF_Contig_27828		not available	not available
PregF_Contig_27832		not available	not available
PregF_Contig_27851	9.77249e-06	FP236845	H.melpomene DNA sequence from clone AEHM-21B20, complete sequence
PregF_Contig_27859	1.73903e-28	AE014297	Drosophila melanogaster chromosome 3R
PregF_Contig_27871		not available	not available
PregF_Contig_27880	1.44401e-07	LN877235	Calliphora vicina Achaete-Scute complex, clone BAC 113H10
PregF_Contig_27898		not available	not available
PregF_Contig_27902		not available	not available
PregF_Contig_27915	1.42541e-19	LN877231	Calliphora vicina Achaete-Scute complex, clone BAC 62B24
PregF_Contig_27957	3.379e-08	CP012524	Drosophila busckii chromosome 2R sequence
PregF_Contig_27958		not available	not available
PregF_Contig_27999	7.18999e-35	XM_013247865	PREDICTED: Stomoxys calcitrans neuronal acetylcholine receptor subunit alpha-7-like (LOC106084296), mRNA
PregF_Contig_28004		not available	not available
PregF_Contig_28005	3.50336e-07	CP012524	Drosophila busckii chromosome 2R sequence
PregF_Contig_28034		not available	not available
PregF_Contig_28086		not available	not available
PregF_Contig_28090	1.04847e-44	LN877231	Calliphora vicina Achaete-Scute complex, clone BAC 62B24
PregF_Contig_28096	2.95191e-11	DQ917669	Lucilia cuprina strain Tara CYP12A7 (cyp12a7) gene, complete cds
PregF_Contig_28102		not available	not available
PregF_Contig_28103	4.43416e-10	LN877235	Calliphora vicina Achaete-Scute complex, clone BAC 113H10
PregF_Contig_28104	3.32862e-44	LN877230	Calliphora vicina Achaete-Scute complex, clone BAC 16B10
PregF_Contig_28120	2.03087e-06	LN877233	Calliphora vicina Achaete-Scute complex, clone BAC 99M22
PregF_Contig_28128		not available	not available
PregF_Contig_28137	4.53967e-54	XM_013260175	PREDICTED: Stomoxys calcitrans slo-interacting protein 1 (LOC106093159), mRNA
PregF_Contig_28171	1.15757e-47	LN877234	Calliphora vicina Achaete-Scute complex, clone BAC 104L14
PregF_Contig_28173		not available	not available
PregF_Contig_28176		not available	not available
PregF_Contig_28189		not available	not available
PregF_Contig_28190		not available	not available
PregF_Contig_28193		not available	not available
PregF_Contig_28221	7.8038e-06	XM_013285629	PREDICTED: Papilio polytes nuclear transcription factor Y subunit alpha (LOC106105338), mRNA
PregF_Contig_28235		not available	not available
PregF_Contig_28240		not available	not available
PregF_Contig_28248	6.70817e-34	XM_013243214	PREDICTED: Stomoxys calcitrans uncharacterized LOC106081324 (LOC106081324), transcript variant X4, mRNA
PregF_Contig_28265		not available	not available
PregF_Contig_28304		not available	not available
PregF_Contig_28350		not available	not available
PregF_Contig_28367	1.48894e-34	GU109181	Lucilia cuprina yolk protein D (ypD) gene, partial cds; and yolk protein A (ypA) and yolk protein B (ypB) genes, complete cds
PregF_Contig_28390	6.17673e-48	LN877234	Calliphora vicina Achaete-Scute complex, clone BAC 104L14
PregF_Contig_28418		not available	not available
PregF_Contig_28431		not available	not available
PregF_Contig_28433		not available	not available
PregF_Contig_28434		not available	not available
PregF_Contig_28440		not available	not available
PregF_Contig_28463		not available	not available
PregF_Contig_28464	9.24232e-06	LN877234	Calliphora vicina Achaete-Scute complex, clone BAC 104L14
PregF_Contig_28469	2.10038e-20	LN877230	Calliphora vicina Achaete-Scute complex, clone BAC 16B10
PregF_Contig_28484		not available	not available
PregF_Contig_28515		not available	not available
PregF_Contig_28572		not available	not available
PregF_Contig_28595	1.3535e-16	LN877231	Calliphora vicina Achaete-Scute complex, clone BAC 62B24
PregF_Contig_28615	1.33142e-19	LN877232	Calliphora vicina Achaete-Scute complex, clone BAC 97L04
PregF_Contig_28651	1.99997e-18	FJ940979	Lucilia sericata clone Lser9_2 LINE CR1 sequence
PregF_Contig_28667	2.9552e-20	LN877232	Calliphora vicina Achaete-Scute complex, clone BAC 97L04
PregF_Contig_28689		not available	not available
PregF_Contig_28690	8.278e-06	LN877234	Calliphora vicina Achaete-Scute complex, clone BAC 104L14
PregF_Contig_28720		not available	not available
PregF_Contig_28734	1.29426e-15	HQ609501	Lucilia cuprina HSP70 gene, complete cds
PregF_Contig_28735	1.16428e-16	LN877232	Calliphora vicina Achaete-Scute complex, clone BAC 97L04
PregF_Contig_28775	2.12593e-16	AE014296	Drosophila melanogaster chromosome 3L
PregF_Contig_28832		not available	not available
PregF_Contig_28836		not available	not available
PregF_Contig_28839	1.53724e-42	LN877231	Calliphora vicina Achaete-Scute complex, clone BAC 62B24
PregF_Contig_28841		not available	not available
PregF_Contig_28854	3.5011e-20	DQ917669	Lucilia cuprina strain Tara CYP12A7 (cyp12a7) gene, complete cds
PregF_Contig_28862		not available	not available
PregF_Contig_28895	8.43118e-09	LN877232	Calliphora vicina Achaete-Scute complex, clone BAC 97L04
PregF_Contig_28896	9.66482e-39	LN877234	Calliphora vicina Achaete-Scute complex, clone BAC 104L14
PregF_Contig_28898	2.1452e-39	LN877234	Calliphora vicina Achaete-Scute complex, clone BAC 104L14
PregF_Contig_28905		not available	not available
PregF_Contig_28915	2.58911e-23	HQ609500	Lucilia cuprina HSP24 gene, complete cds
PregF_Contig_28919		not available	not available
PregF_Contig_28927	4.2254e-17	LN877234	Calliphora vicina Achaete-Scute complex, clone BAC 104L14
PregF_Contig_28932	3.92819e-12	LN877230	Calliphora vicina Achaete-Scute complex, clone BAC 16B10
PregF_Contig_28935	1.04257e-16	LN877233	Calliphora vicina Achaete-Scute complex, clone BAC 99M22
PregF_Contig_28947	9.67128e-49	LN877234	Calliphora vicina Achaete-Scute complex, clone BAC 104L14
PregF_Contig_29024	9.44584e-35	LN877233	Calliphora vicina Achaete-Scute complex, clone BAC 99M22
PregF_Contig_29025		not available	not available
PregF_Contig_29073		not available	not available
PregF_Contig_29082	9.97592e-15	CP012526	Drosophila busckii chromosome 3R sequence
PregF_Contig_29092		not available	not available
PregF_Contig_29099	3.18173e-68	LN877234	Calliphora vicina Achaete-Scute complex, clone BAC 104L14
PregF_Contig_29102		not available	not available
PregF_Contig_29109		not available	not available
PregF_Contig_29111	1.61192e-09	JX315618	Cochliomyia hominivorax transformer (tra) gene, complete cds
PregF_Contig_29131		not available	not available
PregF_Contig_29150	1.70896e-09	LN877234	Calliphora vicina Achaete-Scute complex, clone BAC 104L14
PregF_Contig_29157	4.72096e-25	U13816	Haematobia irritans Tc1 family transposon clone 4 transposase pseudogene, partial cds
PregF_Contig_29164		not available	not available
PregF_Contig_29180	2.26667e-49	XM_005187030	PREDICTED: Musca domestica synaptic vesicular amine transporter (LOC101899816), transcript variant X10, mRNA
PregF_Contig_29185	1.84452e-10	LN877235	Calliphora vicina Achaete-Scute complex, clone BAC 113H10
PregF_Contig_29203	1.65567e-48	LN877233	Calliphora vicina Achaete-Scute complex, clone BAC 99M22
PregF_Contig_29224		not available	not available
PregF_Contig_29231	1.27809e-22	XM_015738414	PREDICTED: Cephus cinctus breast cancer type 1 susceptibility protein homolog (LOC107267127), transcript variant X7, mRNA
PregF_Contig_29240	7.93895e-08	LN877231	Calliphora vicina Achaete-Scute complex, clone BAC 62B24
PregF_Contig_29259		not available	not available
PregF_Contig_29263	1.08046e-24	LN877231	Calliphora vicina Achaete-Scute complex, clone BAC 62B24
PregF_Contig_29312		not available	not available
PregF_Contig_29341	4.27689e-11	LN877231	Calliphora vicina Achaete-Scute complex, clone BAC 62B24
PregF_Contig_29348		not available	not available
PregF_Contig_29385		not available	not available
PregF_Contig_29391	2.58123e-19	LN877232	Calliphora vicina Achaete-Scute complex, clone BAC 97L04
PregF_Contig_29419		not available	not available
PregF_Contig_29426		not available	not available
PregF_Contig_29448	6.58188e-13	DQ917669	Lucilia cuprina strain Tara CYP12A7 (cyp12a7) gene, complete cds
PregF_Contig_29450	1.23051e-26	LN877231	Calliphora vicina Achaete-Scute complex, clone BAC 62B24
PregF_Contig_29453		not available	not available
PregF_Contig_29463		not available	not available
PregF_Contig_29473		not available	not available
PregF_Contig_29478		not available	not available
PregF_Contig_29499	4.52532e-09	LN877235	Calliphora vicina Achaete-Scute complex, clone BAC 113H10
PregF_Contig_29514		not available	not available
PregF_Contig_29529	5.82054e-18	LN877234	Calliphora vicina Achaete-Scute complex, clone BAC 104L14
PregF_Contig_29541		not available	not available
PregF_Contig_29548		not available	not available
PregF_Contig_29552	4.12353e-11	LN877231	Calliphora vicina Achaete-Scute complex, clone BAC 62B24
PregF_Contig_29553	3.83348e-06	JX185882	Melanargia epimede 16S ribosomal RNA gene, partial sequence; tRNA-Val gene, complete sequence; and 12S ribosomal RNA gene, partial sequence; mitochondrial
PregF_Contig_29564		not available	not available
PregF_Contig_29567	1.18565e-37	LN877234	Calliphora vicina Achaete-Scute complex, clone BAC 104L14
PregF_Contig_29622	1.01496e-11	LN877234	Calliphora vicina Achaete-Scute complex, clone BAC 104L14
PregF_Contig_29652		not available	not available
PregF_Contig_29665		not available	not available
PregF_Contig_29667		not available	not available
PregF_Contig_29671	2.29016e-09	LN877231	Calliphora vicina Achaete-Scute complex, clone BAC 62B24
PregF_Contig_29702		not available	not available
PregF_Contig_29703	5.50697e-32	LN877232	Calliphora vicina Achaete-Scute complex, clone BAC 97L04
PregF_Contig_29716	1.07546e-97	XM_013250586	PREDICTED: Stomoxys calcitrans pickpocket protein 28-like (LOC106086063), mRNA
PregF_Contig_29738	1.51921e-34	LN877231	Calliphora vicina Achaete-Scute complex, clone BAC 62B24
PregF_Contig_29749		not available	not available
PregF_Contig_29752		not available	not available
PregF_Contig_29755		not available	not available
PregF_Contig_29760		not available	not available
PregF_Contig_29772	8.92813e-21	LN877231	Calliphora vicina Achaete-Scute complex, clone BAC 62B24
PregF_Contig_29785	1.12158e-15	LN877231	Calliphora vicina Achaete-Scute complex, clone BAC 62B24
PregF_Contig_29812	3.92146e-14	LN877234	Calliphora vicina Achaete-Scute complex, clone BAC 104L14
PregF_Contig_29815		not available	not available
PregF_Contig_29820	1.43995e-32	LN877234	Calliphora vicina Achaete-Scute complex, clone BAC 104L14
PregF_Contig_29827		not available	not available
PregF_Contig_29829		not available	not available
PregF_Contig_29840	7.16042e-14	AE014298	Drosophila melanogaster chromosome X
PregF_Contig_29846		not available	not available
PregF_Contig_29862		not available	not available
PregF_Contig_29890	2.52061e-58	XM_013250718	PREDICTED: Stomoxys calcitrans DNA fragmentation factor subunit alpha-like (LOC106086162), mRNA
PregF_Contig_29895		not available	not available
PregF_Contig_29903	4.69494e-67	LN877231	Calliphora vicina Achaete-Scute complex, clone BAC 62B24
PregF_Contig_29918		not available	not available
PregF_Contig_29927		not available	not available
PregF_Contig_29943		not available	not available
PregF_Contig_29972		not available	not available
PregF_Contig_30000	2.89766e-13	LN877235	Calliphora vicina Achaete-Scute complex, clone BAC 113H10
PregF_Contig_30032		not available	not available
PregF_Contig_30042		not available	not available
PregF_Contig_30067		not available	not available
PregF_Contig_30069		not available	not available
PregF_Contig_30089		not available	not available
PregF_Contig_30112		not available	not available
PregF_Contig_30155	1.33442e-10	XM_008197020	PREDICTED: Tribolium castaneum transposable element Tcb2 transposase (LOC103313536), mRNA
PregF_Contig_30177		not available	not available
PregF_Contig_30218		not available	not available
PregF_Contig_30234	2.1919e-11	XM_008197020	PREDICTED: Tribolium castaneum transposable element Tcb2 transposase (LOC103313536), mRNA
PregF_Contig_30235		not available	not available
PregF_Contig_30291	1.32205e-30	LN877234	Calliphora vicina Achaete-Scute complex, clone BAC 104L14
PregF_Contig_30324	6.92861e-35	LN877234	Calliphora vicina Achaete-Scute complex, clone BAC 104L14
PregF_Contig_30344	1.53453e-72	HQ609502	Lucilia cuprina HSP83 gene, complete cds
PregF_Contig_30358	6.83366e-10	CP012526	Drosophila busckii chromosome 3R sequence
PregF_Contig_30392		not available	not available
PregF_Contig_30411		not available	not available
PregF_Contig_30428	6.947e-07	LN877235	Calliphora vicina Achaete-Scute complex, clone BAC 113H10
PregF_Contig_30444	1.70664e-80	LN877234	Calliphora vicina Achaete-Scute complex, clone BAC 104L14
PregF_Contig_30454		not available	not available
PregF_Contig_30486		not available	not available
PregF_Contig_30499		not available	not available
PregF_Contig_30519		not available	not available
PregF_Contig_30539	5.44135e-14	XM_008196400	PREDICTED: Tribolium castaneum uncharacterized LOC103313361 (LOC103313361), transcript variant X2, mRNA
PregF_Contig_30546	1.36486e-10	AF032672	Lucilia cuprina Notch homolog (Scl) gene, exon D and partial cds
PregF_Contig_30547	5.35258e-17	LN877235	Calliphora vicina Achaete-Scute complex, clone BAC 113H10
PregF_Contig_30560		not available	not available
PregF_Contig_30569		not available	not available
PregF_Contig_30575		not available	not available
PregF_Contig_30579		not available	not available
PregF_Contig_30595	1.37685e-34	LN877231	Calliphora vicina Achaete-Scute complex, clone BAC 62B24
PregF_Contig_30608		not available	not available
PregF_Contig_30609	7.81471e-27	LN877234	Calliphora vicina Achaete-Scute complex, clone BAC 104L14
PregF_Contig_30640	6.80239e-34	LN877234	Calliphora vicina Achaete-Scute complex, clone BAC 104L14
PregF_Contig_30673	1.66659e-13	LN877234	Calliphora vicina Achaete-Scute complex, clone BAC 104L14
PregF_Contig_30718	5.16578e-08	LN877231	Calliphora vicina Achaete-Scute complex, clone BAC 62B24
PregF_Contig_30721	1.88337e-09	LN877234	Calliphora vicina Achaete-Scute complex, clone BAC 104L14
PregF_Contig_30743		not available	not available
PregF_Contig_30746		not available	not available
PregF_Contig_30756	8.73093e-77	LN877233	Calliphora vicina Achaete-Scute complex, clone BAC 99M22
PregF_Contig_30773		not available	not available
PregF_Contig_30789		not available	not available
PregF_Contig_30795	4.55506e-24	LN877233	Calliphora vicina Achaete-Scute complex, clone BAC 99M22
PregF_Contig_30798		not available	not available
PregF_Contig_30807		not available	not available
PregF_Contig_30829	3.60018e-12	LN877234	Calliphora vicina Achaete-Scute complex, clone BAC 104L14
PregF_Contig_30905	2.62957e-18	DQ917669	Lucilia cuprina strain Tara CYP12A7 (cyp12a7) gene, complete cds
PregF_Contig_30924	2.82853e-23	LN877231	Calliphora vicina Achaete-Scute complex, clone BAC 62B24
PregF_Contig_30931		not available	not available
PregF_Contig_30965	4.67937e-41	LN877233	Calliphora vicina Achaete-Scute complex, clone BAC 99M22
PregF_Contig_30981	3.41313e-46	LN877233	Calliphora vicina Achaete-Scute complex, clone BAC 99M22
PregF_Contig_30999		not available	not available
PregF_Contig_31000	3.02685e-13	LN877234	Calliphora vicina Achaete-Scute complex, clone BAC 104L14
PregF_Contig_31001	1.4912e-14	LN877234	Calliphora vicina Achaete-Scute complex, clone BAC 104L14
PregF_Contig_31010		not available	not available
PregF_Contig_31020		not available	not available
PregF_Contig_31037	1.40473e-14	LN877234	Calliphora vicina Achaete-Scute complex, clone BAC 104L14
PregF_Contig_31040	4.42632e-06	JX315618	Cochliomyia hominivorax transformer (tra) gene, complete cds
PregF_Contig_31042		not available	not available
PregF_Contig_31043		not available	not available
PregF_Contig_31044		not available	not available
PregF_Contig_31055	4.70065e-12	CP012526	Drosophila busckii chromosome 3R sequence
PregF_Contig_31068		not available	not available
PregF_Contig_31080	1.20196e-96	HQ609502	Lucilia cuprina HSP83 gene, complete cds
PregF_Contig_31084	2.83521e-31	DQ917669	Lucilia cuprina strain Tara CYP12A7 (cyp12a7) gene, complete cds
PregF_Contig_31121	8.28734e-55	LN877234	Calliphora vicina Achaete-Scute complex, clone BAC 104L14
PregF_Contig_31150		not available	not available
PregF_Contig_31153	6.42801e-13	LN877234	Calliphora vicina Achaete-Scute complex, clone BAC 104L14
PregF_Contig_31156		not available	not available
PregF_Contig_31183		not available	not available
PregF_Contig_31202		not available	not available
PregF_Contig_31209		not available	not available
PregF_Contig_31221		not available	not available
PregF_Contig_31247	7.62768e-18	LN877234	Calliphora vicina Achaete-Scute complex, clone BAC 104L14
PregF_Contig_31261	1.05302e-68	LN877234	Calliphora vicina Achaete-Scute complex, clone BAC 104L14
PregF_Contig_31266	1.31629e-09	LN877230	Calliphora vicina Achaete-Scute complex, clone BAC 16B10
PregF_Contig_31273	3.88353e-13	LN877235	Calliphora vicina Achaete-Scute complex, clone BAC 113H10
PregF_Contig_31274		not available	not available
PregF_Contig_31320		not available	not available
PregF_Contig_31327		not available	not available
PregF_Contig_31345		not available	not available
PregF_Contig_31349		not available	not available
PregF_Contig_31355		not available	not available
PregF_Contig_31362		not available	not available
PregF_Contig_31369		not available	not available
PregF_Contig_31381	2.51084e-46	LN877234	Calliphora vicina Achaete-Scute complex, clone BAC 104L14
PregF_Contig_31395	6.40241e-40	LN877233	Calliphora vicina Achaete-Scute complex, clone BAC 99M22
PregF_Contig_31414	2.36173e-06	LN877231	Calliphora vicina Achaete-Scute complex, clone BAC 62B24
PregF_Contig_31422	1.25778e-66	XM_005191325	PREDICTED: Musca domestica muscle calcium channel subunit alpha-1-like (LOC101897879), mRNA
PregF_Contig_31426	3.87934e-07	XM_014633872	PREDICTED: Dinoponera quadriceps uncharacterized LOC106752288 (LOC106752288), transcript variant X1, mRNA
PregF_Contig_31444	4.52072e-34	LN877231	Calliphora vicina Achaete-Scute complex, clone BAC 62B24
PregF_Contig_31499		not available	not available
PregF_Contig_31506		not available	not available
PregF_Contig_31511		not available	not available
PregF_Contig_31539		not available	not available
PregF_Contig_31547		not available	not available
PregF_Contig_31575		not available	not available
PregF_Contig_31582	1.05748e-106	LN877233	Calliphora vicina Achaete-Scute complex, clone BAC 99M22
PregF_Contig_31599		not available	not available
PregF_Contig_31605		not available	not available
PregF_Contig_31616	3.47709e-08	LN877233	Calliphora vicina Achaete-Scute complex, clone BAC 99M22
PregF_Contig_31635		not available	not available
PregF_Contig_31645	5.47534e-35	LN877231	Calliphora vicina Achaete-Scute complex, clone BAC 62B24
PregF_Contig_31709	1.68507e-12	HQ609502	Lucilia cuprina HSP83 gene, complete cds
PregF_Contig_31713	7.90191e-23	LN877235	Calliphora vicina Achaete-Scute complex, clone BAC 113H10
PregF_Contig_31745	1.69714e-29	LN877234	Calliphora vicina Achaete-Scute complex, clone BAC 104L14
PregF_Contig_31751		not available	not available
PregF_Contig_31753	4.17348e-51	DQ917669	Lucilia cuprina strain Tara CYP12A7 (cyp12a7) gene, complete cds
PregF_Contig_31778		not available	not available
PregF_Contig_31855	2.45857e-56	XM_011296260	PREDICTED: Musca domestica sodium-dependent nutrient amino acid transporter 1-like (LOC101897478), partial mRNA
PregF_Contig_31856		not available	not available
PregF_Contig_31886	4.15966e-20	CP012526	Drosophila busckii chromosome 3R sequence
PregF_Contig_31909	4.39181e-65	KJ702062	Calliphora stygia odorant receptor (OR56a) mRNA, partial cds
PregF_Contig_31915		not available	not available
PregF_Contig_31939		not available	not available
PregF_Contig_31940		not available	not available
PregF_Contig_31968	8.60295e-11	AE014297	Drosophila melanogaster chromosome 3R
PregF_Contig_31985	1.77519e-06	CP012524	Drosophila busckii chromosome 2R sequence
PregF_Contig_31991	3.21138e-26	LN877235	Calliphora vicina Achaete-Scute complex, clone BAC 113H10
PregF_Contig_32010	1.10652e-19	LN877232	Calliphora vicina Achaete-Scute complex, clone BAC 97L04
PregF_Contig_32011	4.32336e-28	FJ940974	Lucilia sericata clone Lser10_2 LINE CR1 sequence
PregF_Contig_32018		not available	not available
PregF_Contig_32021	4.29262e-11	LN877235	Calliphora vicina Achaete-Scute complex, clone BAC 113H10
PregF_Contig_32040		not available	not available
PregF_Contig_32057		not available	not available
PregF_Contig_32080		not available	not available
PregF_Contig_32083	1.15071e-07	LN877234	Calliphora vicina Achaete-Scute complex, clone BAC 104L14
PregF_Contig_32086		not available	not available
PregF_Contig_32090		not available	not available
PregF_Contig_32093		not available	not available
PregF_Contig_32099	6.48442e-76	HQ609502	Lucilia cuprina HSP83 gene, complete cds
PregF_Contig_32112		not available	not available
PregF_Contig_32118		not available	not available
PregF_Contig_32143	2.44823e-11	LN877234	Calliphora vicina Achaete-Scute complex, clone BAC 104L14
PregF_Contig_32162	2.5905e-19	LN877231	Calliphora vicina Achaete-Scute complex, clone BAC 62B24
PregF_Contig_32212	1.68435e-06	LN877235	Calliphora vicina Achaete-Scute complex, clone BAC 113H10
PregF_Contig_32302	2.27603e-06	DQ917669	Lucilia cuprina strain Tara CYP12A7 (cyp12a7) gene, complete cds
PregF_Contig_32306	1.57437e-11	LN877235	Calliphora vicina Achaete-Scute complex, clone BAC 113H10
PregF_Contig_32323		not available	not available
PregF_Contig_32334	1.0909e-23	HQ609502	Lucilia cuprina HSP83 gene, complete cds
PregF_Contig_32373	2.82784e-14	LN877234	Calliphora vicina Achaete-Scute complex, clone BAC 104L14
PregF_Contig_32409		not available	not available
PregF_Contig_32424	2.04949e-08	LN877231	Calliphora vicina Achaete-Scute complex, clone BAC 62B24
PregF_Contig_32436	2.76341e-45	LN877235	Calliphora vicina Achaete-Scute complex, clone BAC 113H10
PregF_Contig_32440		not available	not available
PregF_Contig_32442	1.28721e-10	CP012526	Drosophila busckii chromosome 3R sequence
PregF_Contig_32448	3.22871e-07	XM_012491019	PREDICTED: Apis florea uncharacterized protein DDB_G0287625-like (LOC105736449), mRNA
PregF_Contig_32456	8.77371e-26	XM_005180304	PREDICTED: Musca domestica PAB-dependent poly(A)-specific ribonuclease subunit PAN3-like (LOC101895891), transcript variant X6, mRNA
PregF_Contig_32466	5.89548e-07	AY206779	Gilpinia sp. Sus8 16S ribosomal RNA gene, partial sequence; mitochondrial
PregF_Contig_32469	2.3286e-30	LN877231	Calliphora vicina Achaete-Scute complex, clone BAC 62B24
PregF_Contig_32504	4.09286e-07	LN877232	Calliphora vicina Achaete-Scute complex, clone BAC 97L04
PregF_Contig_32533		not available	not available
PregF_Contig_32536		not available	not available
PregF_Contig_32555	5.35161e-13	M30316	C.vicina xanthine dehydrogenase (Xdh) gene allele 1, exons 2-4
PregF_Contig_32597	7.47339e-07	LN877234	Calliphora vicina Achaete-Scute complex, clone BAC 104L14
PregF_Contig_32605		not available	not available
PregF_Contig_32623		not available	not available
PregF_Contig_32645	8.842e-31	CP012524	Drosophila busckii chromosome 2R sequence
PregF_Contig_32649		not available	not available
PregF_Contig_32650	3.50002e-17	LN877234	Calliphora vicina Achaete-Scute complex, clone BAC 104L14
PregF_Contig_32668	3.95529e-13	LN877235	Calliphora vicina Achaete-Scute complex, clone BAC 113H10
PregF_Contig_32675	3.02497e-07	LN877235	Calliphora vicina Achaete-Scute complex, clone BAC 113H10
PregF_Contig_32689		not available	not available
PregF_Contig_32695	1.97537e-56	DQ917669	Lucilia cuprina strain Tara CYP12A7 (cyp12a7) gene, complete cds
PregF_Contig_32728		not available	not available
PregF_Contig_32733	6.93437e-10	LN877231	Calliphora vicina Achaete-Scute complex, clone BAC 62B24
PregF_Contig_32744		not available	not available
PregF_Contig_32750		not available	not available
PregF_Contig_32762		not available	not available
PregF_Contig_32767		not available	not available
PregF_Contig_32780		not available	not available
PregF_Contig_32790		not available	not available
PregF_Contig_32819	5.3146e-41	LN877234	Calliphora vicina Achaete-Scute complex, clone BAC 104L14
PregF_Contig_32838	6.26485e-11	AJ300179	Scaptodrosophila lebanonensis minisatellite, clone 323CII
PregF_Contig_32867	5.4533e-18	LN877230	Calliphora vicina Achaete-Scute complex, clone BAC 16B10
PregF_Contig_32876	1.23081e-29	LN877233	Calliphora vicina Achaete-Scute complex, clone BAC 99M22
PregF_Contig_32885		not available	not available
PregF_Contig_32888	2.71248e-13	LN877234	Calliphora vicina Achaete-Scute complex, clone BAC 104L14
PregF_Contig_32914	1.0539e-39	LN877231	Calliphora vicina Achaete-Scute complex, clone BAC 62B24
PregF_Contig_32953	1.41091e-59	LN877231	Calliphora vicina Achaete-Scute complex, clone BAC 62B24
PregF_Contig_32967		not available	not available
PregF_Contig_32976	4.5734e-30	LN877234	Calliphora vicina Achaete-Scute complex, clone BAC 104L14
PregF_Contig_32982		not available	not available
PregF_Contig_33001		not available	not available
PregF_Contig_33026	9.50465e-43	LN877234	Calliphora vicina Achaete-Scute complex, clone BAC 104L14
PregF_Contig_33042		not available	not available
PregF_Contig_33059	2.55558e-20	LN877233	Calliphora vicina Achaete-Scute complex, clone BAC 99M22
PregF_Contig_33093		not available	not available
PregF_Contig_33119		not available	not available
PregF_Contig_33121	1.1321e-41	HQ609502	Lucilia cuprina HSP83 gene, complete cds
PregF_Contig_33125	1.52979e-41	LN877235	Calliphora vicina Achaete-Scute complex, clone BAC 113H10
PregF_Contig_33134	1.4835e-10	LN877235	Calliphora vicina Achaete-Scute complex, clone BAC 113H10
PregF_Contig_33137		not available	not available
PregF_Contig_33161	7.99197e-14	LN877234	Calliphora vicina Achaete-Scute complex, clone BAC 104L14
PregF_Contig_33172	1.2005e-12	FJ941047	Sarcophaga bullata clone RD1_RO_2 LINE CR1 sequence
PregF_Contig_33185		not available	not available
PregF_Contig_33200	3.64657e-08	LN877234	Calliphora vicina Achaete-Scute complex, clone BAC 104L14
PregF_Contig_33217	2.09354e-36	LN877231	Calliphora vicina Achaete-Scute complex, clone BAC 62B24
PregF_Contig_33235	3.92247e-13	LN877231	Calliphora vicina Achaete-Scute complex, clone BAC 62B24
PregF_Contig_33266		not available	not available
PregF_Contig_33288	2.56308e-54	LN877233	Calliphora vicina Achaete-Scute complex, clone BAC 99M22
PregF_Contig_33307	2.92743e-23	LN877234	Calliphora vicina Achaete-Scute complex, clone BAC 104L14
PregF_Contig_33313	6.4515e-07	LN877232	Calliphora vicina Achaete-Scute complex, clone BAC 97L04
PregF_Contig_33316		not available	not available
PregF_Contig_33318	6.04067e-19	XM_011292751	PREDICTED: Musca domestica sodium/potassium-transporting ATPase subunit beta-1-interacting protein (LOC101896813), transcript variant X4, mRNA
PregF_Contig_33319	1.31032e-133	CP012523	Drosophila busckii chromosome 2L sequence
PregF_Contig_33344		not available	not available
PregF_Contig_33379	2.09713e-08	LN877234	Calliphora vicina Achaete-Scute complex, clone BAC 104L14
PregF_Contig_33397	7.4514e-33	LN877231	Calliphora vicina Achaete-Scute complex, clone BAC 62B24
PregF_Contig_33409		not available	not available
PregF_Contig_33413		not available	not available
PregF_Contig_33418		not available	not available
PregF_Contig_33437	2.83824e-25	LN877234	Calliphora vicina Achaete-Scute complex, clone BAC 104L14
PregF_Contig_33447		not available	not available
PregF_Contig_33454		not available	not available
PregF_Contig_33482		not available	not available
PregF_Contig_33504	1.18629e-10	LN877234	Calliphora vicina Achaete-Scute complex, clone BAC 104L14
PregF_Contig_33506	2.20205e-07	LN877235	Calliphora vicina Achaete-Scute complex, clone BAC 113H10
PregF_Contig_33514		not available	not available
PregF_Contig_33549		not available	not available
PregF_Contig_33556	3.95525e-10	LN877230	Calliphora vicina Achaete-Scute complex, clone BAC 16B10
PregF_Contig_33557	1.47645e-25	LN877230	Calliphora vicina Achaete-Scute complex, clone BAC 16B10
PregF_Contig_33565	3.7648e-19	LN877231	Calliphora vicina Achaete-Scute complex, clone BAC 62B24
PregF_Contig_33566	5.14873e-19	LN877231	Calliphora vicina Achaete-Scute complex, clone BAC 62B24
PregF_Contig_33604	3.66073e-08	LN877235	Calliphora vicina Achaete-Scute complex, clone BAC 113H10
PregF_Contig_33638		not available	not available
PregF_Contig_33747	2.45447e-26	EF629377	Haematobia irritans clone HI03 microsatellite sequence
PregF_Contig_33763	2.18525e-07	LN877231	Calliphora vicina Achaete-Scute complex, clone BAC 62B24
PregF_Contig_33820	1.43103e-11	LN877233	Calliphora vicina Achaete-Scute complex, clone BAC 99M22
PregF_Contig_33827		not available	not available
PregF_Contig_33850		not available	not available
PregF_Contig_33896		not available	not available
PregF_Contig_33911	1.28732e-12	GU109181	Lucilia cuprina yolk protein D (ypD) gene, partial cds; and yolk protein A (ypA) and yolk protein B (ypB) genes, complete cds
PregF_Contig_33916	1.39672e-55	LN877232	Calliphora vicina Achaete-Scute complex, clone BAC 97L04
PregF_Contig_33939		not available	not available
PregF_Contig_33942		not available	not available
PregF_Contig_33970	8.18726e-07	XM_008197020	PREDICTED: Tribolium castaneum transposable element Tcb2 transposase (LOC103313536), mRNA
PregF_Contig_33978		not available	not available
PregF_Contig_33986	2.66031e-29	XM_013251410	PREDICTED: Stomoxys calcitrans uncharacterized LOC106086659 (LOC106086659), transcript variant X2, mRNA
PregF_Contig_33993	1.10129e-10	LN877231	Calliphora vicina Achaete-Scute complex, clone BAC 62B24
PregF_Contig_33995		not available	not available
PregF_Contig_34025		not available	not available
PregF_Contig_34034		not available	not available
PregF_Contig_34056		not available	not available
PregF_Contig_34087		not available	not available
PregF_Contig_34093	3.57918e-30	LN877234	Calliphora vicina Achaete-Scute complex, clone BAC 104L14
PregF_Contig_34129		not available	not available
PregF_Contig_34132		not available	not available
PregF_Contig_34158	1.22449e-06	CP012524	Drosophila busckii chromosome 2R sequence
PregF_Contig_34160	2.16218e-12	DQ917669	Lucilia cuprina strain Tara CYP12A7 (cyp12a7) gene, complete cds
PregF_Contig_34165	6.01574e-45	LN877231	Calliphora vicina Achaete-Scute complex, clone BAC 62B24
PregF_Contig_34170		not available	not available
PregF_Contig_34175	6.84692e-58	LN877231	Calliphora vicina Achaete-Scute complex, clone BAC 62B24
PregF_Contig_34185		not available	not available
PregF_Contig_34195	4.73402e-19	LN877234	Calliphora vicina Achaete-Scute complex, clone BAC 104L14
PregF_Contig_34208	4.12077e-26	LN877232	Calliphora vicina Achaete-Scute complex, clone BAC 97L04
PregF_Contig_34259		not available	not available
PregF_Contig_34271	9.93051e-12	LN877235	Calliphora vicina Achaete-Scute complex, clone BAC 113H10
PregF_Contig_34275	1.56492e-06	LN877230	Calliphora vicina Achaete-Scute complex, clone BAC 16B10
PregF_Contig_34287		not available	not available
PregF_Contig_34288	5.74635e-25	DQ917669	Lucilia cuprina strain Tara CYP12A7 (cyp12a7) gene, complete cds
PregF_Contig_34297	9.21885e-12	LN877233	Calliphora vicina Achaete-Scute complex, clone BAC 99M22
PregF_Contig_34302		not available	not available
PregF_Contig_34309		not available	not available
PregF_Contig_34342	1.08435e-18	LN877234	Calliphora vicina Achaete-Scute complex, clone BAC 104L14
PregF_Contig_34367	2.9271e-15	LN877231	Calliphora vicina Achaete-Scute complex, clone BAC 62B24
PregF_Contig_34368	2.67682e-13	XM_012299236	PREDICTED: Ceratitis capitata uncharacterized LOC105664521 (LOC105664521), mRNA
PregF_Contig_34376		not available	not available
PregF_Contig_34385		not available	not available
PregF_Contig_34411	8.77923e-16	LN877235	Calliphora vicina Achaete-Scute complex, clone BAC 113H10
PregF_Contig_34448	1.66776e-10	EF629377	Haematobia irritans clone HI03 microsatellite sequence
PregF_Contig_34450	1.21407e-13	LN877232	Calliphora vicina Achaete-Scute complex, clone BAC 97L04
PregF_Contig_34461		not available	not available
PregF_Contig_34464		not available	not available
PregF_Contig_34471		not available	not available
PregF_Contig_34474		not available	not available
PregF_Contig_34483	6.95232e-12	LN877235	Calliphora vicina Achaete-Scute complex, clone BAC 113H10
PregF_Contig_34508	1.15016e-29	LN877234	Calliphora vicina Achaete-Scute complex, clone BAC 104L14
PregF_Contig_34531	1.08699e-21	LN877235	Calliphora vicina Achaete-Scute complex, clone BAC 113H10
PregF_Contig_34533		not available	not available
PregF_Contig_34545	1.01053e-16	LN877231	Calliphora vicina Achaete-Scute complex, clone BAC 62B24
PregF_Contig_34555		not available	not available
PregF_Contig_34579	2.2203e-19	LN877231	Calliphora vicina Achaete-Scute complex, clone BAC 62B24
PregF_Contig_34593	9.56886e-82	DQ917669	Lucilia cuprina strain Tara CYP12A7 (cyp12a7) gene, complete cds
PregF_Contig_34604		not available	not available
PregF_Contig_34616		not available	not available
PregF_Contig_34623		not available	not available
PregF_Contig_34637	5.99893e-15	LN877233	Calliphora vicina Achaete-Scute complex, clone BAC 99M22
PregF_Contig_34661		not available	not available
PregF_Contig_34665		not available	not available
PregF_Contig_34669		not available	not available
PregF_Contig_34681		not available	not available
PregF_Contig_34683	2.18237e-53	HQ609502	Lucilia cuprina HSP83 gene, complete cds
PregF_Contig_34696		not available	not available
PregF_Contig_34700	5.12177e-10	LN877231	Calliphora vicina Achaete-Scute complex, clone BAC 62B24
PregF_Contig_34706	2.11022e-07	LN877231	Calliphora vicina Achaete-Scute complex, clone BAC 62B24
PregF_Contig_34723	9.50725e-07	JX315619	Cochliomyia macellaria transformer (tra) gene, complete cds
PregF_Contig_34735	4.49023e-34	LN877234	Calliphora vicina Achaete-Scute complex, clone BAC 104L14
PregF_Contig_34754		not available	not available
PregF_Contig_34756	7.59771e-17	DQ917669	Lucilia cuprina strain Tara CYP12A7 (cyp12a7) gene, complete cds
PregF_Contig_34757		not available	not available
PregF_Contig_34763		not available	not available
PregF_Contig_34776	7.35181e-23	LN877232	Calliphora vicina Achaete-Scute complex, clone BAC 97L04
PregF_Contig_34815		not available	not available
PregF_Contig_34836	2.35499e-11	LN877231	Calliphora vicina Achaete-Scute complex, clone BAC 62B24
PregF_Contig_34842	1.40442e-30	LN877233	Calliphora vicina Achaete-Scute complex, clone BAC 99M22
PregF_Contig_34853	9.50456e-29	LN877233	Calliphora vicina Achaete-Scute complex, clone BAC 99M22
PregF_Contig_34862		not available	not available
PregF_Contig_34866	1.09972e-38	HQ609501	Lucilia cuprina HSP70 gene, complete cds
PregF_Contig_34879		not available	not available
PregF_Contig_34891		not available	not available
PregF_Contig_34897	1.27083e-07	AY911293	Cochliomyia hominivorax microsatellite CH29 sequence
PregF_Contig_34903	2.82073e-08	LN877234	Calliphora vicina Achaete-Scute complex, clone BAC 104L14
PregF_Contig_34923		not available	not available
PregF_Contig_34936		not available	not available
PregF_Contig_34953		not available	not available
PregF_Contig_34962	1.25905e-27	LN877234	Calliphora vicina Achaete-Scute complex, clone BAC 104L14
PregF_Contig_35033	1.33222e-35	LN877234	Calliphora vicina Achaete-Scute complex, clone BAC 104L14
[truncated: 7,135 more rows]

## Sheet: Y Chromosome
Male P. regina	E-value	Accession (E-value)	Description (E-value)
PregM_Contig_114		not available	not available
PregM_Contig_118		not available	not available
PregM_Contig_312		not available	not available
PregM_Contig_400		not available	not available
PregM_Contig_431		not available	not available
PregM_Contig_441		not available	not available
PregM_Contig_483		not available	not available
PregM_Contig_516		not available	not available
PregM_Contig_561		not available	not available
PregM_Contig_605	6.77403e-24	XM_968980	PREDICTED: Tribolium castaneum mannose-1-phosphate guanyltransferase beta (LOC662908), mRNA
PregM_Contig_679		not available	not available
PregM_Contig_785		not available	not available
PregM_Contig_786		not available	not available
PregM_Contig_850		not available	not available
PregM_Contig_919	7.50508e-08	XM_015753408	PREDICTED: Cephus cinctus phosphoenolpyruvate-protein phosphotransferase-like (LOC107274357), mRNA
PregM_Contig_997		not available	not available
PregM_Contig_1116	9.14305e-07	LN877230	Calliphora vicina Achaete-Scute complex, clone BAC 16B10
PregM_Contig_1130	0	LN877233	Calliphora vicina Achaete-Scute complex, clone BAC 99M22
PregM_Contig_1260	9.14305e-07	HQ609502	Lucilia cuprina HSP83 gene, complete cds
PregM_Contig_1308	5.75971e-41	DQ917669	Lucilia cuprina strain Tara CYP12A7 (cyp12a7) gene, complete cds
PregM_Contig_1336		not available	not available
PregM_Contig_1422		not available	not available
PregM_Contig_1452	5.39925e-16	AE014296	Drosophila melanogaster chromosome 3L
PregM_Contig_1558	2.31089e-16	LN877231	Calliphora vicina Achaete-Scute complex, clone BAC 62B24
PregM_Contig_1581		not available	not available
PregM_Contig_1647		not available	not available
PregM_Contig_1648		not available	not available
PregM_Contig_1652		not available	not available
PregM_Contig_1702		not available	not available
PregM_Contig_1732	1.12116e-07	LN877232	Calliphora vicina Achaete-Scute complex, clone BAC 97L04
PregM_Contig_1824	2.49421e-10	XM_003740812	PREDICTED: Metaseiulus occidentalis probable ATP-dependent RNA helicase kurz-like (LOC100904795), mRNA
PregM_Contig_1854		not available	not available
PregM_Contig_1868	3.95235e-14	XM_001356285	Drosophila pseudoobscura pseudoobscura uncharacterized protein (Dpse\GA18330), mRNA
PregM_Contig_1894	1.57124e-44	XM_012299901	PREDICTED: Ceratitis capitata uncharacterized LOC105664627 (LOC105664627), mRNA
PregM_Contig_1913		not available	not available
PregM_Contig_2216		not available	not available
PregM_Contig_2255		not available	not available
PregM_Contig_2309		not available	not available
PregM_Contig_2316		not available	not available
PregM_Contig_2347		not available	not available
PregM_Contig_2371		not available	not available
PregM_Contig_2451		not available	not available
PregM_Contig_2472		not available	not available
PregM_Contig_2504	2.12345e-08	LN877234	Calliphora vicina Achaete-Scute complex, clone BAC 104L14
PregM_Contig_2733		not available	not available
PregM_Contig_2780		not available	not available
PregM_Contig_2802		not available	not available
PregM_Contig_2862		not available	not available
PregM_Contig_2911	6.46136e-129	XM_012390762	PREDICTED: Bombus impatiens probable sulfate transporter 3.3 (LOC105681381), mRNA
PregM_Contig_2955		not available	not available
PregM_Contig_2967	2.48885e-06	LN877235	Calliphora vicina Achaete-Scute complex, clone BAC 113H10
PregM_Contig_2983		not available	not available
PregM_Contig_2992	5.12537e-34	AK258315	Gryllus bimaculatus mRNA, GBcontig05176
PregM_Contig_3009		not available	not available
PregM_Contig_3014		not available	not available
PregM_Contig_3269		not available	not available
PregM_Contig_3320		not available	not available
PregM_Contig_3324		not available	not available
PregM_Contig_3327	5.2997e-36	LN877233	Calliphora vicina Achaete-Scute complex, clone BAC 99M22
PregM_Contig_3355		not available	not available
PregM_Contig_3399		not available	not available
PregM_Contig_3491		not available	not available
PregM_Contig_3552	6.0523e-10	LN877231	Calliphora vicina Achaete-Scute complex, clone BAC 62B24
PregM_Contig_3604	1.56564e-24	LN877234	Calliphora vicina Achaete-Scute complex, clone BAC 104L14
PregM_Contig_3782	2.83074e-21	LN877231	Calliphora vicina Achaete-Scute complex, clone BAC 62B24
PregM_Contig_3783		not available	not available
PregM_Contig_3949		not available	not available
PregM_Contig_3988	7.11427e-10	CP012523	Drosophila busckii chromosome 2L sequence
PregM_Contig_4094		not available	not available
PregM_Contig_4149		not available	not available
PregM_Contig_4210		not available	not available
PregM_Contig_4250		not available	not available
PregM_Contig_4312	3.68528e-07	LN877231	Calliphora vicina Achaete-Scute complex, clone BAC 62B24
PregM_Contig_4327		not available	not available
PregM_Contig_4373		not available	not available
PregM_Contig_4381		not available	not available
PregM_Contig_4462		not available	not available
PregM_Contig_4470	1.84002e-36	LN877231	Calliphora vicina Achaete-Scute complex, clone BAC 62B24
PregM_Contig_4511		not available	not available
PregM_Contig_4829		not available	not available
PregM_Contig_4875		not available	not available
PregM_Contig_4929		not available	not available
PregM_Contig_5013	6.50509e-17	LN877234	Calliphora vicina Achaete-Scute complex, clone BAC 104L14
PregM_Contig_5069	9.63738e-53	XM_012010882	PREDICTED: Vollenhovia emeryi isoleucine--tRNA ligase, cytoplasmic (LOC105561147), mRNA
PregM_Contig_5070		not available	not available
PregM_Contig_5098		not available	not available
PregM_Contig_5152	1.48654e-25	LN877234	Calliphora vicina Achaete-Scute complex, clone BAC 104L14
PregM_Contig_5160		not available	not available
PregM_Contig_5173		not available	not available
PregM_Contig_5185		not available	not available
PregM_Contig_5194		not available	not available
PregM_Contig_5210		not available	not available
PregM_Contig_5222	8.22908e-10	XM_015197866	Drosophila yakuba uncharacterized protein, transcript variant C (Dyak\GE16327), mRNA
PregM_Contig_5247		not available	not available
PregM_Contig_5250		not available	not available
PregM_Contig_5277		not available	not available
PregM_Contig_5313	1.12281e-33	LN877234	Calliphora vicina Achaete-Scute complex, clone BAC 104L14
PregM_Contig_5466		not available	not available
PregM_Contig_5620		not available	not available
PregM_Contig_5631		not available	not available
PregM_Contig_5659	4.47553e-07	AJ313389	Glossina morsitans morsitans mRNA for tsetseEP protein
PregM_Contig_5695	2.8535e-15	LN877232	Calliphora vicina Achaete-Scute complex, clone BAC 97L04
PregM_Contig_5706	3.04669e-21	LN877231	Calliphora vicina Achaete-Scute complex, clone BAC 62B24
PregM_Contig_5709	9.95969e-15	XM_014418334	PREDICTED: Halyomorpha halys multidrug resistance-associated protein 1-like (LOC106679268), transcript variant X3, mRNA
PregM_Contig_5854		not available	not available
PregM_Contig_5908	3.71163e-20	XM_002009405	Drosophila mojavensis uncharacterized protein (Dmoj\GI15230), mRNA
PregM_Contig_5923	3.96643e-07	XM_012416049	PREDICTED: Orussus abietinus T-complex protein 1 subunit alpha (LOC105694908), mRNA
PregM_Contig_5938	2.67256e-09	AF400197	Spodoptera frugiperda ribosomal protein L35A mRNA, complete cds
PregM_Contig_5964	6.06282e-22	XM_014372231	PREDICTED: Trichogramma pretiosum 40S ribosomal protein S15-like (LOC106653019), mRNA
PregM_Contig_6024		not available	not available
PregM_Contig_6052		not available	not available
PregM_Contig_6068		not available	not available
PregM_Contig_6104		not available	not available
PregM_Contig_6112		not available	not available
PregM_Contig_6152		not available	not available
PregM_Contig_6293		not available	not available
PregM_Contig_6381		not available	not available
PregM_Contig_6405	6.92805e-09	XM_001353026	Drosophila pseudoobscura pseudoobscura uncharacterized protein (Dpse\GA17944), mRNA
PregM_Contig_6418	2.58184e-14	LN877233	Calliphora vicina Achaete-Scute complex, clone BAC 99M22
PregM_Contig_6429		not available	not available
PregM_Contig_6508		not available	not available
PregM_Contig_6549		not available	not available
PregM_Contig_6590		not available	not available
PregM_Contig_6649		not available	not available
PregM_Contig_6683		not available	not available
PregM_Contig_6700		not available	not available
PregM_Contig_6735		not available	not available
PregM_Contig_6769		not available	not available
PregM_Contig_6811		not available	not available
PregM_Contig_6889		not available	not available
PregM_Contig_6897	4.49832e-07	LN877232	Calliphora vicina Achaete-Scute complex, clone BAC 97L04
PregM_Contig_6923	9.25537e-54	XR_001222469	PREDICTED: Stomoxys calcitrans uncharacterized LOC106094077 (LOC106094077), ncRNA
PregM_Contig_6940		not available	not available
PregM_Contig_7057		not available	not available
PregM_Contig_7062		not available	not available
PregM_Contig_7093		not available	not available
PregM_Contig_7113		not available	not available
PregM_Contig_7166		not available	not available
PregM_Contig_7169		not available	not available
PregM_Contig_7208	2.5065e-56	XM_014381076	PREDICTED: Trichogramma pretiosum histone H4 (LOC106658911), mRNA
PregM_Contig_7222	6.61702e-39	LN877231	Calliphora vicina Achaete-Scute complex, clone BAC 62B24
PregM_Contig_7313		not available	not available
PregM_Contig_7341		not available	not available
PregM_Contig_7366	6.62287e-20	LN877231	Calliphora vicina Achaete-Scute complex, clone BAC 62B24
PregM_Contig_7506		not available	not available
PregM_Contig_7531	3.00147e-62	LN877234	Calliphora vicina Achaete-Scute complex, clone BAC 104L14
PregM_Contig_7585		not available	not available
PregM_Contig_7605		not available	not available
PregM_Contig_7698		not available	not available
PregM_Contig_7778		not available	not available
PregM_Contig_7804		not available	not available
PregM_Contig_7882		not available	not available
PregM_Contig_7904		not available	not available
PregM_Contig_8007		not available	not available
PregM_Contig_8028		not available	not available
PregM_Contig_8061	2.44087e-16	CP007106	Drosophila melanogaster chromosome Y
PregM_Contig_8206		not available	not available
PregM_Contig_8219		not available	not available
PregM_Contig_8230		not available	not available
PregM_Contig_8305		not available	not available
PregM_Contig_8330	1.14428e-29	XM_001600632	PREDICTED: Nasonia vitripennis ras-related protein Rab-8A (LOC100115259), transcript variant X2, mRNA
PregM_Contig_8407		not available	not available
PregM_Contig_8436		not available	not available
PregM_Contig_8536	4.41626e-89	KC428873	Parathemisto japonica voucher USNM:1196378 28S ribosomal RNA gene, partial sequence
PregM_Contig_8673		not available	not available
PregM_Contig_8718		not available	not available
PregM_Contig_8745	1.18924e-07	CP012526	Drosophila busckii chromosome 3R sequence
PregM_Contig_8774		not available	not available
PregM_Contig_8926		not available	not available
PregM_Contig_8961		not available	not available
PregM_Contig_9096		not available	not available
PregM_Contig_9117		not available	not available
PregM_Contig_9151		not available	not available
PregM_Contig_9154	2.79683e-09	JX315620	Lucilia sericata transformer (tra) gene, complete cds
PregM_Contig_9189		not available	not available
PregM_Contig_9224		not available	not available
PregM_Contig_9325		not available	not available
PregM_Contig_9404		not available	not available
PregM_Contig_9410		not available	not available
PregM_Contig_9418	5.30673e-99	HQ609502	Lucilia cuprina HSP83 gene, complete cds
PregM_Contig_9425		not available	not available
PregM_Contig_9484		not available	not available
PregM_Contig_9585		not available	not available
PregM_Contig_9607	1.89847e-21	LN877231	Calliphora vicina Achaete-Scute complex, clone BAC 62B24
PregM_Contig_9626		not available	not available
PregM_Contig_9681		not available	not available
PregM_Contig_9739		not available	not available
PregM_Contig_9754	2.47158e-07	AE013599	Drosophila melanogaster chromosome 2R
PregM_Contig_9757		not available	not available
PregM_Contig_9769		not available	not available
PregM_Contig_10004	8.62667e-07	XM_002089100	Drosophila yakuba uncharacterized protein (Dyak\GE18953), mRNA
PregM_Contig_10042		not available	not available
PregM_Contig_10051		not available	not available
PregM_Contig_10061		not available	not available
PregM_Contig_10070	8.4119e-09	XM_008483216	PREDICTED: Diaphorina citri phosphatidate phosphatase LPIN3 (LOC103518162), mRNA
PregM_Contig_10141		not available	not available
PregM_Contig_10236	1.24184e-120	XM_012393331	PREDICTED: Bombus impatiens alpha-glucosidase-like (LOC105681872), mRNA
PregM_Contig_10240		not available	not available
PregM_Contig_10373		not available	not available
PregM_Contig_10467		not available	not available
PregM_Contig_10877	1.83516e-97	XM_012392911	PREDICTED: Bombus impatiens probable sulfate/thiosulfate import ATP-binding protein CysA (LOC105681740), mRNA
PregM_Contig_10913		not available	not available
PregM_Contig_10919		not available	not available
PregM_Contig_10947		not available	not available
PregM_Contig_10987		not available	not available
PregM_Contig_11001		not available	not available
PregM_Contig_11020		not available	not available
PregM_Contig_11024		not available	not available
PregM_Contig_11032		not available	not available
PregM_Contig_11046	6.7028e-33	XM_012392346	PREDICTED: Bombus impatiens uncharacterized LOC100740116 (LOC100740116), mRNA
PregM_Contig_11080		not available	not available
PregM_Contig_11120	2.67174e-06	LN877235	Calliphora vicina Achaete-Scute complex, clone BAC 113H10
PregM_Contig_11126		not available	not available
PregM_Contig_11284	9.32527e-06	LN877235	Calliphora vicina Achaete-Scute complex, clone BAC 113H10
PregM_Contig_11287		not available	not available
PregM_Contig_11356		not available	not available
PregM_Contig_11368		not available	not available
PregM_Contig_11389		not available	not available
PregM_Contig_11478		not available	not available
PregM_Contig_11579	1.14799e-24	LN877233	Calliphora vicina Achaete-Scute complex, clone BAC 99M22
PregM_Contig_11623		not available	not available
PregM_Contig_11659	1.2268e-11	LN877231	Calliphora vicina Achaete-Scute complex, clone BAC 62B24
PregM_Contig_11671		not available	not available
PregM_Contig_11751	3.03397e-105	XM_015270097	PREDICTED: Diachasma alloeum formate acetyltransferase 1-like (LOC107047337), mRNA
PregM_Contig_11904		not available	not available
PregM_Contig_11964		not available	not available
PregM_Contig_11977		not available	not available
PregM_Contig_11981	1.84251e-20	LN877231	Calliphora vicina Achaete-Scute complex, clone BAC 62B24
PregM_Contig_12195	2.39661e-25	LN877230	Calliphora vicina Achaete-Scute complex, clone BAC 16B10
PregM_Contig_12242	1.3267e-09	XM_001655545	Aedes aegypti AAEL002569-RA partial mRNA
PregM_Contig_12293		not available	not available
PregM_Contig_12298		not available	not available
PregM_Contig_12306	3.53581e-06	AF139718	Chrysomya bezziana peritrophin-48 precursor, gene, complete cds
PregM_Contig_12331		not available	not available
PregM_Contig_12385		not available	not available
PregM_Contig_12435		not available	not available
PregM_Contig_12465	8.31543e-08	LN877230	Calliphora vicina Achaete-Scute complex, clone BAC 16B10
PregM_Contig_12548		not available	not available
PregM_Contig_12614		not available	not available
PregM_Contig_12665		not available	not available
PregM_Contig_12686	1.42903e-26	LN877233	Calliphora vicina Achaete-Scute complex, clone BAC 99M22
PregM_Contig_12701		not available	not available
PregM_Contig_12721	1.17199e-46	XM_011505752	PREDICTED: Ceratosolen solmsi marchali thymidine phosphorylase-like (LOC105367124), partial mRNA
PregM_Contig_12770	1.8565e-06	KF906486	Melanargia asiatica mitochondrion, complete genome
PregM_Contig_12778		not available	not available
PregM_Contig_12784		not available	not available
PregM_Contig_12800		not available	not available
PregM_Contig_12839		not available	not available
PregM_Contig_13179		not available	not available
PregM_Contig_13228		not available	not available
PregM_Contig_13268	6.05822e-38	LN877234	Calliphora vicina Achaete-Scute complex, clone BAC 104L14
PregM_Contig_13289	1.2509e-08	LN877234	Calliphora vicina Achaete-Scute complex, clone BAC 104L14
PregM_Contig_13304		not available	not available
PregM_Contig_13344		not available	not available
PregM_Contig_13372	7.38695e-18	XM_012392774	PREDICTED: Bombus impatiens 3-isopropylmalate dehydratase-like (LOC100750173), mRNA
PregM_Contig_13429		not available	not available
PregM_Contig_13438		not available	not available
PregM_Contig_13486		not available	not available
PregM_Contig_13487		not available	not available
PregM_Contig_13494		not available	not available
PregM_Contig_13497		not available	not available
PregM_Contig_13498		not available	not available
PregM_Contig_13507		not available	not available
PregM_Contig_13551		not available	not available
PregM_Contig_13559		not available	not available
PregM_Contig_13599	8.21235e-09	XM_014398601	PREDICTED: Cimex lectularius WD repeat-containing protein 3 (LOC106669263), transcript variant X2, mRNA
PregM_Contig_13606		not available	not available
PregM_Contig_13633		not available	not available
PregM_Contig_13692		not available	not available
PregM_Contig_13735		not available	not available
PregM_Contig_13757		not available	not available
PregM_Contig_13861		not available	not available
PregM_Contig_13868		not available	not available
PregM_Contig_13943		not available	not available
PregM_Contig_13949		not available	not available
PregM_Contig_13963		not available	not available
PregM_Contig_13965		not available	not available
PregM_Contig_13990		not available	not available
PregM_Contig_14037		not available	not available
PregM_Contig_14108	8.50866e-08	LN877234	Calliphora vicina Achaete-Scute complex, clone BAC 104L14
PregM_Contig_14193		not available	not available
PregM_Contig_14208	2.43777e-08	XM_013343982	PREDICTED: Amyelois transitella uncharacterized LOC106142272 (LOC106142272), mRNA
PregM_Contig_14300		not available	not available
PregM_Contig_14367	1.34829e-11	HQ609501	Lucilia cuprina HSP70 gene, complete cds
PregM_Contig_14458		not available	not available
PregM_Contig_14466		not available	not available
PregM_Contig_14521	5.73309e-10	JX315620	Lucilia sericata transformer (tra) gene, complete cds
PregM_Contig_14608		not available	not available
PregM_Contig_14738		not available	not available
PregM_Contig_14802		not available	not available
PregM_Contig_14858		not available	not available
PregM_Contig_14904		not available	not available
PregM_Contig_14924		not available	not available
PregM_Contig_14994		not available	not available
PregM_Contig_15019		not available	not available
PregM_Contig_15029		not available	not available
PregM_Contig_15073	3.41419e-12	XM_011307711	PREDICTED: Fopius arisanus phospholipid-transporting ATPase ID (LOC105268279), transcript variant X7, mRNA
PregM_Contig_15092	3.88666e-15	DQ917669	Lucilia cuprina strain Tara CYP12A7 (cyp12a7) gene, complete cds
PregM_Contig_15113		not available	not available
PregM_Contig_15143		not available	not available
PregM_Contig_15178	3.18474e-54	AJ428050	Lepidoglyphus destructor partial mRNA for alpha tubulin
PregM_Contig_15205	8.56095e-11	BT080655	Caligus clemensi clone ccle-evs-510-108 Probable actin-related protein 2/3 complex subunit 2 putative mRNA, complete cds
PregM_Contig_15249		not available	not available
PregM_Contig_15260	1.33938e-07	XM_015267750	PREDICTED: Diachasma alloeum DEAD-box helicase Dbp80-like (LOC107045454), mRNA
PregM_Contig_15283	1.09846e-27	AK417233	Riptortus pedestris mRNA for extracellular regulated MAP kinase, complete cds, sequence id: Rped-0419
PregM_Contig_15308		not available	not available
PregM_Contig_15454	3.14991e-09	LN877233	Calliphora vicina Achaete-Scute complex, clone BAC 99M22
PregM_Contig_15467		not available	not available
PregM_Contig_15503		not available	not available
PregM_Contig_15553		not available	not available
PregM_Contig_15587		not available	not available
PregM_Contig_15628		not available	not available
PregM_Contig_15637		not available	not available
PregM_Contig_15697		not available	not available
PregM_Contig_15712		not available	not available
PregM_Contig_15812		not available	not available
PregM_Contig_15875		not available	not available
PregM_Contig_15879		not available	not available
PregM_Contig_15910		not available	not available
PregM_Contig_15976		not available	not available
PregM_Contig_15994	1.5735e-11	LN877231	Calliphora vicina Achaete-Scute complex, clone BAC 62B24
PregM_Contig_15998	2.03948e-92	LN877235	Calliphora vicina Achaete-Scute complex, clone BAC 113H10
PregM_Contig_16021		not available	not available
PregM_Contig_16024		not available	not available
PregM_Contig_16052		not available	not available
PregM_Contig_16094		not available	not available
PregM_Contig_16095		not available	not available
PregM_Contig_16106		not available	not available
PregM_Contig_16110		not available	not available
PregM_Contig_16127		not available	not available
PregM_Contig_16150		not available	not available
PregM_Contig_16253	1.90155e-07	LN877232	Calliphora vicina Achaete-Scute complex, clone BAC 97L04
PregM_Contig_16269		not available	not available
PregM_Contig_16277		not available	not available
PregM_Contig_16283		not available	not available
PregM_Contig_16392	7.23728e-06	KR610409	Anopheles gambiae clone BAC10L19 genomic sequence, complete sequence
PregM_Contig_16421		not available	not available
PregM_Contig_16432		not available	not available
PregM_Contig_16440	1.70205e-07	XM_002000140	Drosophila mojavensis uncharacterized protein (Dmoj\GI22672), mRNA
PregM_Contig_16455		not available	not available
PregM_Contig_16549	1.94032e-19	DQ917669	Lucilia cuprina strain Tara CYP12A7 (cyp12a7) gene, complete cds
PregM_Contig_16633		not available	not available
PregM_Contig_16656		not available	not available
PregM_Contig_16692		not available	not available
PregM_Contig_16696		not available	not available
PregM_Contig_16698		not available	not available
PregM_Contig_16705		not available	not available
PregM_Contig_16706		not available	not available
PregM_Contig_16745	4.68181e-09	M30316	C.vicina xanthine dehydrogenase (Xdh) gene allele 1, exons 2-4
PregM_Contig_16749		not available	not available
PregM_Contig_16766		not available	not available
PregM_Contig_16768		not available	not available
PregM_Contig_16802	2.26944e-19	LN877233	Calliphora vicina Achaete-Scute complex, clone BAC 99M22
PregM_Contig_16812		not available	not available
PregM_Contig_16870		not available	not available
PregM_Contig_16892	1.52914e-21	LN877234	Calliphora vicina Achaete-Scute complex, clone BAC 104L14
PregM_Contig_16910		not available	not available
PregM_Contig_16956		not available	not available
PregM_Contig_16972	1.1756e-16	XM_013340343	PREDICTED: Amyelois transitella DNA-directed RNA polymerase I subunit RPA1 (LOC106139011), mRNA
PregM_Contig_17028		not available	not available
PregM_Contig_17044		not available	not available
PregM_Contig_17049		not available	not available
PregM_Contig_17076	2.83603e-08	CP012526	Drosophila busckii chromosome 3R sequence
PregM_Contig_17179		not available	not available
PregM_Contig_17226	2.65385e-21	LN877233	Calliphora vicina Achaete-Scute complex, clone BAC 99M22
PregM_Contig_17242	5.47e-30	LN877233	Calliphora vicina Achaete-Scute complex, clone BAC 99M22
PregM_Contig_17267		not available	not available
PregM_Contig_17291		not available	not available
PregM_Contig_17333		not available	not available
PregM_Contig_17339	7.78356e-12	LN877230	Calliphora vicina Achaete-Scute complex, clone BAC 16B10
PregM_Contig_17354		not available	not available
PregM_Contig_17355	1.83052e-13	EU624684	Drosophila miranda strain MSH22 clone GA18060-neoY genomic sequence
PregM_Contig_17441		not available	not available
PregM_Contig_17490		not available	not available
PregM_Contig_17575	6.38913e-13	LN877235	Calliphora vicina Achaete-Scute complex, clone BAC 113H10
PregM_Contig_17699	4.03198e-09	XM_011505309	PREDICTED: Ceratosolen solmsi marchali serine/threonine-protein phosphatase 5 (LOC105366762), mRNA
PregM_Contig_17779		not available	not available
PregM_Contig_17872	5.17618e-17	XM_014623037	PREDICTED: Dinoponera quadriceps AP-1 complex subunit mu-1 (LOC106746432), mRNA
PregM_Contig_18090		not available	not available
PregM_Contig_18103		not available	not available
PregM_Contig_18113		not available	not available
PregM_Contig_18156		not available	not available
PregM_Contig_18171		not available	not available
PregM_Contig_18231		not available	not available
PregM_Contig_18324		not available	not available
PregM_Contig_18350	8.7569e-44	XM_011568924	PREDICTED: Plutella xylostella soluble inorganic pyrophosphatase 2-like (LOC105396914), mRNA
PregM_Contig_18386		not available	not available
PregM_Contig_18479		not available	not available
PregM_Contig_18499		not available	not available
PregM_Contig_18501		not available	not available
PregM_Contig_18566		not available	not available
PregM_Contig_18583		not available	not available
PregM_Contig_18586	3.97203e-06	XM_014240228	PREDICTED: Bactrocera oleae mitochondrial-processing peptidase subunit alpha (LOC106621383), mRNA
PregM_Contig_18671		not available	not available
PregM_Contig_18672		not available	not available
PregM_Contig_18695	2.1287e-15	AK277865	Gryllus bimaculatus mRNA, GBcontig24726
PregM_Contig_18720		not available	not available
PregM_Contig_18855		not available	not available
PregM_Contig_18910		not available	not available
PregM_Contig_18952		not available	not available
PregM_Contig_19026	3.60472e-06	XM_002069982	Drosophila willistoni uncharacterized protein (Dwil\GK11251), mRNA
PregM_Contig_19028		not available	not available
PregM_Contig_19033	9.66428e-20	LN877231	Calliphora vicina Achaete-Scute complex, clone BAC 62B24
PregM_Contig_19072		not available	not available
PregM_Contig_19084	3.3358e-18	GQ199602	Daphnia pulex D-2-hydroxyglutarate dehydrogenase (D2HGDH) mRNA, complete cds
PregM_Contig_19141		not available	not available
PregM_Contig_19159		not available	not available
PregM_Contig_19237		not available	not available
PregM_Contig_19324		not available	not available
PregM_Contig_19377		not available	not available
PregM_Contig_19455		not available	not available
PregM_Contig_19482	1.24844e-06	LN877234	Calliphora vicina Achaete-Scute complex, clone BAC 104L14
PregM_Contig_19484		not available	not available
PregM_Contig_19523		not available	not available
PregM_Contig_19711		not available	not available
PregM_Contig_19745		not available	not available
PregM_Contig_19802	7.3724e-16	XM_015663708	PREDICTED: Neodiprion lecontei cAMP-dependent protein kinase catalytic subunit PRKX-like (LOC107223876), mRNA
PregM_Contig_19875		not available	not available
PregM_Contig_19893		not available	not available
PregM_Contig_19924	5.54937e-11	XM_011568187	PREDICTED: Plutella xylostella putative 12-oxophytodienoate reductase 10 (LOC105396202), mRNA
PregM_Contig_19943	3.50204e-07	AF414167	Lucilia sericata clone Ls9 microsatellite sequence
PregM_Contig_20076		not available	not available
PregM_Contig_20095	5.92509e-17	XM_013252618	PREDICTED: Stomoxys calcitrans poly(A) RNA polymerase gld-2 homolog B-like (LOC106087545), transcript variant X12, mRNA
PregM_Contig_20191	1.22233e-06	XM_001998825	Drosophila mojavensis uncharacterized protein (Dmoj\GI23399), mRNA
PregM_Contig_20260		not available	not available
PregM_Contig_20316	5.87114e-06	LN877231	Calliphora vicina Achaete-Scute complex, clone BAC 62B24
PregM_Contig_20405		not available	not available
PregM_Contig_20589		not available	not available
PregM_Contig_20642		not available	not available
PregM_Contig_20662		not available	not available
PregM_Contig_20689		not available	not available
PregM_Contig_20701		not available	not available
PregM_Contig_20706		not available	not available
PregM_Contig_20745		not available	not available
PregM_Contig_20776		not available	not available
PregM_Contig_20778		not available	not available
PregM_Contig_20805		not available	not available
PregM_Contig_20808		not available	not available
PregM_Contig_20834		not available	not available
PregM_Contig_20855		not available	not available
PregM_Contig_20883	4.28099e-20	LN877231	Calliphora vicina Achaete-Scute complex, clone BAC 62B24
PregM_Contig_20915		not available	not available
PregM_Contig_20954	1.63789e-08	AK386251	Bombyx mori mRNA, clone: fprW01A10
PregM_Contig_20974	6.51711e-20	AY803197	Suidasia medanensis Mal s 6 allergen mRNA, complete cds
PregM_Contig_21022	3.84515e-48	HQ609502	Lucilia cuprina HSP83 gene, complete cds
PregM_Contig_21038		not available	not available
PregM_Contig_21045		not available	not available
PregM_Contig_21052		not available	not available
PregM_Contig_21137		not available	not available
PregM_Contig_21138	9.40285e-11	XM_014433260	PREDICTED: Halyomorpha halys probable cation-transporting ATPase 13A3 (LOC106688682), transcript variant X3, mRNA
PregM_Contig_21150		not available	not available
PregM_Contig_21187		not available	not available
PregM_Contig_21287		not available	not available
PregM_Contig_21400		not available	not available
PregM_Contig_21405	1.39551e-08	BT077267	Caligus rogercresseyi clone crog-evp-503-028 ORF91 putative mRNA, complete cds
PregM_Contig_21446		not available	not available
PregM_Contig_21451		not available	not available
PregM_Contig_21464		not available	not available
PregM_Contig_21550		not available	not available
PregM_Contig_21605		not available	not available
PregM_Contig_21649		not available	not available
PregM_Contig_21664		not available	not available
PregM_Contig_21709	1.44652e-06	CP012524	Drosophila busckii chromosome 2R sequence
PregM_Contig_21747	8.84829e-17	LN877232	Calliphora vicina Achaete-Scute complex, clone BAC 97L04
PregM_Contig_21811		not available	not available
PregM_Contig_21837	3.76239e-15	LN877231	Calliphora vicina Achaete-Scute complex, clone BAC 62B24
PregM_Contig_21895		not available	not available
PregM_Contig_21899		not available	not available
PregM_Contig_21976	1.07794e-15	XM_008487109	PREDICTED: Diaphorina citri uncharacterized LOC103522001 (LOC103522001), mRNA
PregM_Contig_22118		not available	not available
PregM_Contig_22234		not available	not available
PregM_Contig_22276	2.93377e-20	XM_001965067	Drosophila ananassae uncharacterized protein (Dana\GF23429), mRNA
PregM_Contig_22305		not available	not available
PregM_Contig_22311		not available	not available
PregM_Contig_22432		not available	not available
PregM_Contig_22436		not available	not available
PregM_Contig_22442		not available	not available
PregM_Contig_22501		not available	not available
PregM_Contig_22558		not available	not available
PregM_Contig_22598	1.51973e-17	AF007106	Scutigerella sp.1 18S ribosomal RNA gene, partial sequence
PregM_Contig_22653	3.57091e-38	LN877232	Calliphora vicina Achaete-Scute complex, clone BAC 97L04
PregM_Contig_22692		not available	not available
PregM_Contig_22698		not available	not available
PregM_Contig_22724		not available	not available
PregM_Contig_22732		not available	not available
PregM_Contig_22734		not available	not available
PregM_Contig_22809		not available	not available
PregM_Contig_22812		not available	not available
PregM_Contig_22943		not available	not available
PregM_Contig_22997	7.44357e-25	XM_011568996	PREDICTED: Plutella xylostella enoyl-[acyl-carrier-protein] reductase [NADH] 2, chloroplastic-like (LOC105396988), mRNA
PregM_Contig_23040	1.18056e-09	LN877234	Calliphora vicina Achaete-Scute complex, clone BAC 104L14
PregM_Contig_23089		not available	not available
PregM_Contig_23222	4.39565e-34	XM_012392928	PREDICTED: Bombus impatiens probable tRNA N6-adenosine threonylcarbamoyltransferase, mitochondrial (LOC105681754), mRNA
PregM_Contig_23314		not available	not available
PregM_Contig_23339		not available	not available
PregM_Contig_23360		not available	not available
PregM_Contig_23481	4.12056e-09	LN877232	Calliphora vicina Achaete-Scute complex, clone BAC 97L04
PregM_Contig_23581	1.43695e-27	LN877231	Calliphora vicina Achaete-Scute complex, clone BAC 62B24
PregM_Contig_23606		not available	not available
PregM_Contig_23630		not available	not available
PregM_Contig_23670		not available	not available
PregM_Contig_23680	5.04249e-15	LN877233	Calliphora vicina Achaete-Scute complex, clone BAC 99M22
PregM_Contig_23731		not available	not available
PregM_Contig_23739		not available	not available
PregM_Contig_23748		not available	not available
PregM_Contig_23821		not available	not available
PregM_Contig_23893		not available	not available
PregM_Contig_23975		not available	not available
PregM_Contig_24004		not available	not available
PregM_Contig_24025		not available	not available
PregM_Contig_24045		not available	not available
PregM_Contig_24089		not available	not available
PregM_Contig_24121		not available	not available
PregM_Contig_24192		not available	not available
PregM_Contig_24198		not available	not available
PregM_Contig_24202		not available	not available
PregM_Contig_24203	2.00432e-55	XM_011313549	PREDICTED: Fopius arisanus ruvB-like 2 (LOC105271797), mRNA
PregM_Contig_24294	1.54228e-31	HQ609502	Lucilia cuprina HSP83 gene, complete cds
PregM_Contig_24305		not available	not available
PregM_Contig_24364	2.1411e-46	HQ609502	Lucilia cuprina HSP83 gene, complete cds
PregM_Contig_24371	3.86778e-62	M22428	D.melanogaster ubiquitin protein gene, complete cds
PregM_Contig_24419		not available	not available
PregM_Contig_24429	2.79249e-07	LN877235	Calliphora vicina Achaete-Scute complex, clone BAC 113H10
PregM_Contig_24430	1.64614e-54	DQ863985	Drosophila simulans isolate CT96_6.1s phosphoglycerate kinase (Pgk) gene, partial cds
PregM_Contig_24434		not available	not available
PregM_Contig_24482	4.42501e-11	LN877232	Calliphora vicina Achaete-Scute complex, clone BAC 97L04
PregM_Contig_24512		not available	not available
PregM_Contig_24547		not available	not available
PregM_Contig_24580		not available	not available
PregM_Contig_24609	2.5409e-27	LN877234	Calliphora vicina Achaete-Scute complex, clone BAC 104L14
PregM_Contig_24614	1.23275e-18	DS485204	Drosophila melanogaster 211000022279819 sequence
PregM_Contig_24666		not available	not available
PregM_Contig_24753		not available	not available
PregM_Contig_24818	2.08754e-09	XM_011166404	PREDICTED: Solenopsis invicta glutaredoxin-3 (LOC105199345), mRNA
PregM_Contig_24866		not available	not available
PregM_Contig_24895		not available	not available
PregM_Contig_25012	5.20237e-170	XM_012392346	PREDICTED: Bombus impatiens uncharacterized LOC100740116 (LOC100740116), mRNA
PregM_Contig_25035		not available	not available
PregM_Contig_25055		not available	not available
PregM_Contig_25175		not available	not available
PregM_Contig_25185	8.3022e-22	LN877233	Calliphora vicina Achaete-Scute complex, clone BAC 99M22
PregM_Contig_25237		not available	not available
PregM_Contig_25246	4.05998e-16	LN877234	Calliphora vicina Achaete-Scute complex, clone BAC 104L14
PregM_Contig_25272		not available	not available
PregM_Contig_25342		not available	not available
PregM_Contig_25344		not available	not available
PregM_Contig_25345		not available	not available
PregM_Contig_25515		not available	not available
PregM_Contig_25546		not available	not available
PregM_Contig_25557	3.80253e-10	XM_011271370	PREDICTED: Camponotus floridanus DNA excision repair protein ERCC-6-like (LOC105259439), mRNA
PregM_Contig_25596		not available	not available
PregM_Contig_25606		not available	not available
PregM_Contig_25646		not available	not available
PregM_Contig_25724		not available	not available
PregM_Contig_25725	7.27562e-10	DQ917669	Lucilia cuprina strain Tara CYP12A7 (cyp12a7) gene, complete cds
PregM_Contig_25761	4.59142e-06	LN877231	Calliphora vicina Achaete-Scute complex, clone BAC 62B24
PregM_Contig_25772		not available	not available
PregM_Contig_25807	3.76554e-26	DQ917669	Lucilia cuprina strain Tara CYP12A7 (cyp12a7) gene, complete cds
PregM_Contig_25815	1.0798e-07	LN877231	Calliphora vicina Achaete-Scute complex, clone BAC 62B24
PregM_Contig_25838		not available	not available
PregM_Contig_25841		not available	not available
PregM_Contig_25847		not available	not available
PregM_Contig_25906		not available	not available
PregM_Contig_25955		not available	not available
PregM_Contig_25977		not available	not available
PregM_Contig_26064		not available	not available
PregM_Contig_26129		not available	not available
PregM_Contig_26213	4.20353e-10	XM_013930872	PREDICTED: Limulus polyphemus uncharacterized LOC106470323 (LOC106470323), mRNA
PregM_Contig_26238		not available	not available
PregM_Contig_26246		not available	not available
PregM_Contig_26299		not available	not available
PregM_Contig_26368	1.07419e-06	LN877231	Calliphora vicina Achaete-Scute complex, clone BAC 62B24
PregM_Contig_26391	3.97847e-145	XM_012392849	PREDICTED: Bombus impatiens elongation factor G-2, chloroplastic-like (LOC100747303), mRNA
PregM_Contig_26409	3.56591e-09	XM_014356918	PREDICTED: Copidosoma floridanum cystathionine beta-synthase (LOC106642215), mRNA
PregM_Contig_26521		not available	not available
PregM_Contig_26606		not available	not available
PregM_Contig_26611		not available	not available
PregM_Contig_26624		not available	not available
PregM_Contig_26631		not available	not available
PregM_Contig_26633		not available	not available
PregM_Contig_26675	5.2876e-26	AE014135	Drosophila melanogaster chromosome 4
PregM_Contig_26744		not available	not available
PregM_Contig_26760	1.61892e-13	XM_001864458	Culex quinquefasciatus 40S ribosomal protein S3, mRNA
PregM_Contig_26837		not available	not available
PregM_Contig_26838		not available	not available
PregM_Contig_26842	5.7409e-16	XM_012390636	PREDICTED: Bombus impatiens spastin (LOC100745468), transcript variant X2, mRNA
PregM_Contig_26847		not available	not available
PregM_Contig_26874		not available	not available
PregM_Contig_26937		not available	not available
PregM_Contig_26980		not available	not available
PregM_Contig_27007		not available	not available
PregM_Contig_27109	1.83865e-06	LN877232	Calliphora vicina Achaete-Scute complex, clone BAC 97L04
PregM_Contig_27121		not available	not available
PregM_Contig_27142	4.04631e-21	LN877234	Calliphora vicina Achaete-Scute complex, clone BAC 104L14
PregM_Contig_27174		not available	not available
PregM_Contig_27208		not available	not available
PregM_Contig_27263	4.32026e-27	XM_014437516	PREDICTED: Halyomorpha halys AMP deaminase 2-like (LOC106691665), mRNA
PregM_Contig_27289	1.23887e-08	LN877232	Calliphora vicina Achaete-Scute complex, clone BAC 97L04
PregM_Contig_27299	3.1108e-16	LN877231	Calliphora vicina Achaete-Scute complex, clone BAC 62B24
PregM_Contig_27401		not available	not available
PregM_Contig_27435		not available	not available
PregM_Contig_27455		not available	not available
PregM_Contig_27459		not available	not available
PregM_Contig_27492		not available	not available
PregM_Contig_27656		not available	not available
PregM_Contig_27657		not available	not available
PregM_Contig_27699		not available	not available
PregM_Contig_27814		not available	not available
PregM_Contig_27823	2.72123e-11	GU109181	Lucilia cuprina yolk protein D (ypD) gene, partial cds; and yolk protein A (ypA) and yolk protein B (ypB) genes, complete cds
PregM_Contig_27950	5.25321e-14	LN877233	Calliphora vicina Achaete-Scute complex, clone BAC 99M22
PregM_Contig_27996	5.9939e-07	AE014297	Drosophila melanogaster chromosome 3R
PregM_Contig_28029	9.49802e-11	LN877235	Calliphora vicina Achaete-Scute complex, clone BAC 113H10
PregM_Contig_28038	2.88556e-06	XR_001331095	PREDICTED: Bactrocera oleae uncharacterized LOC106625720 (LOC106625720), ncRNA
PregM_Contig_28084		not available	not available
PregM_Contig_28180		not available	not available
PregM_Contig_28228		not available	not available
PregM_Contig_28234		not available	not available
PregM_Contig_28257		not available	not available
PregM_Contig_28263		not available	not available
PregM_Contig_28308		not available	not available
PregM_Contig_28346		not available	not available
PregM_Contig_28383	2.66889e-21	LN877232	Calliphora vicina Achaete-Scute complex, clone BAC 97L04
PregM_Contig_28397	1.57745e-11	XM_014422772	PREDICTED: Halyomorpha halys plasma membrane calcium-transporting ATPase 3 (LOC106682096), transcript variant X15, mRNA
PregM_Contig_28415		not available	not available
PregM_Contig_28419	7.6465e-22	LN877232	Calliphora vicina Achaete-Scute complex, clone BAC 97L04
PregM_Contig_28420	7.16163e-16	LN877234	Calliphora vicina Achaete-Scute complex, clone BAC 104L14
PregM_Contig_28434	2.34115e-09	LN877235	Calliphora vicina Achaete-Scute complex, clone BAC 113H10
PregM_Contig_28454	2.8521e-08	XM_015181419	Drosophila pseudoobscura pseudoobscura uncharacterized protein, transcript variant B (Dpse\GA16426), mRNA
PregM_Contig_28498		not available	not available
PregM_Contig_28517		not available	not available
PregM_Contig_28535		not available	not available
PregM_Contig_28542		not available	not available
PregM_Contig_28568		not available	not available
PregM_Contig_28591		not available	not available
PregM_Contig_28609		not available	not available
PregM_Contig_28670		not available	not available
PregM_Contig_28824		not available	not available
PregM_Contig_28941		not available	not available
PregM_Contig_28989	1.64154e-39	LN877231	Calliphora vicina Achaete-Scute complex, clone BAC 62B24
PregM_Contig_28995		not available	not available
PregM_Contig_29003		not available	not available
PregM_Contig_29054	6.12828e-07	XM_011293273	PREDICTED: Musca domestica long-chain fatty acid transport protein 4 (LOC101894323), transcript variant X2, mRNA
PregM_Contig_29179		not available	not available
PregM_Contig_29204		not available	not available
PregM_Contig_29212		not available	not available
PregM_Contig_29217		not available	not available
PregM_Contig_29284		not available	not available
PregM_Contig_29297	1.47122e-17	XM_015732888	PREDICTED: Cephus cinctus ribulose-phosphate 3-epimerase (LOC107264537), mRNA
PregM_Contig_29347		not available	not available
PregM_Contig_29407		not available	not available
PregM_Contig_29418	2.48695e-46	DQ917669	Lucilia cuprina strain Tara CYP12A7 (cyp12a7) gene, complete cds
PregM_Contig_29419		not available	not available
PregM_Contig_29446		not available	not available
PregM_Contig_29451	5.85392e-29	LN877232	Calliphora vicina Achaete-Scute complex, clone BAC 97L04
PregM_Contig_29470	3.45997e-19	HQ609500	Lucilia cuprina HSP24 gene, complete cds
PregM_Contig_29493		not available	not available
PregM_Contig_29514		not available	not available
PregM_Contig_29519		not available	not available
PregM_Contig_29567		not available	not available
PregM_Contig_29781		not available	not available
PregM_Contig_29787	2.24556e-27	XM_012673687	PREDICTED: Monomorium pharaonis putative GPI-anchor transamidase (LOC105832591), mRNA
PregM_Contig_29797		not available	not available
PregM_Contig_29802		not available	not available
PregM_Contig_29827	7.84471e-08	BT076576	Caligus rogercresseyi clone crog-evp-510-021 Proteasome subunit alpha type-1 putative mRNA, complete cds
PregM_Contig_29887		not available	not available
PregM_Contig_29892	1.56931e-06	AF139718	Chrysomya bezziana peritrophin-48 precursor, gene, complete cds
PregM_Contig_29916		not available	not available
PregM_Contig_29933		not available	not available
PregM_Contig_29937		not available	not available
PregM_Contig_29969	2.17945e-17	CP012526	Drosophila busckii chromosome 3R sequence
PregM_Contig_29996		not available	not available
PregM_Contig_30012		not available	not available
PregM_Contig_30045	1.28817e-07	XM_002002154	Drosophila mojavensis uncharacterized protein (Dmoj\GI13953), mRNA
PregM_Contig_30138		not available	not available
PregM_Contig_30163		not available	not available
PregM_Contig_30193		not available	not available
PregM_Contig_30251		not available	not available
PregM_Contig_30270		not available	not available
PregM_Contig_30280		not available	not available
PregM_Contig_30281		not available	not available
PregM_Contig_30287		not available	not available
PregM_Contig_30322	1.68493e-139	XM_012392851	PREDICTED: Bombus impatiens uncharacterized LOC105681709 (LOC105681709), mRNA
PregM_Contig_30374		not available	not available
PregM_Contig_30441		not available	not available
PregM_Contig_30456		not available	not available
PregM_Contig_30499		not available	not available
PregM_Contig_30519		not available	not available
PregM_Contig_30523	6.29534e-07	XM_012392852	PREDICTED: Bombus impatiens molybdenum cofactor biosynthesis protein 1-like (LOC105681710), mRNA
PregM_Contig_30558	1.29757e-15	LN877235	Calliphora vicina Achaete-Scute complex, clone BAC 113H10
PregM_Contig_30619		not available	not available
PregM_Contig_30665		not available	not available
PregM_Contig_30679		not available	not available
PregM_Contig_30740		not available	not available
PregM_Contig_30777		not available	not available
PregM_Contig_30801	2.19729e-06	LN877232	Calliphora vicina Achaete-Scute complex, clone BAC 97L04
PregM_Contig_30842		not available	not available
PregM_Contig_30867		not available	not available
PregM_Contig_30880		not available	not available
PregM_Contig_30916	1.84273e-07	LN877235	Calliphora vicina Achaete-Scute complex, clone BAC 113H10
PregM_Contig_30937		not available	not available
PregM_Contig_30944	1.84273e-07	LN877233	Calliphora vicina Achaete-Scute complex, clone BAC 99M22
PregM_Contig_31004		not available	not available
PregM_Contig_31039	1.41544e-21	LN877234	Calliphora vicina Achaete-Scute complex, clone BAC 104L14
PregM_Contig_31084		not available	not available
PregM_Contig_31141		not available	not available
PregM_Contig_31194		not available	not available
PregM_Contig_31224		not available	not available
PregM_Contig_31232		not available	not available
PregM_Contig_31256		not available	not available
PregM_Contig_31288		not available	not available
PregM_Contig_31352	1.60794e-33	LN877234	Calliphora vicina Achaete-Scute complex, clone BAC 104L14
PregM_Contig_31362		not available	not available
PregM_Contig_31387		not available	not available
PregM_Contig_31413	2.23185e-48	HQ609502	Lucilia cuprina HSP83 gene, complete cds
PregM_Contig_31444		not available	not available
PregM_Contig_31454		not available	not available
PregM_Contig_31496		not available	not available
PregM_Contig_31538		not available	not available
PregM_Contig_31562		not available	not available
PregM_Contig_31626	3.10232e-40	XM_014242172	PREDICTED: Bactrocera oleae DNA replication licensing factor Mcm5 (LOC106622852), mRNA
PregM_Contig_31646	4.3161e-13	LN877232	Calliphora vicina Achaete-Scute complex, clone BAC 97L04
PregM_Contig_31655	5.25809e-12	XM_014374903	PREDICTED: Trichogramma pretiosum ribose-phosphate pyrophosphokinase 1 (LOC106654835), transcript variant X5, mRNA
PregM_Contig_31675	2.9029e-11	LN877234	Calliphora vicina Achaete-Scute complex, clone BAC 104L14
PregM_Contig_31682		not available	not available
PregM_Contig_31716		not available	not available
PregM_Contig_31724		not available	not available
PregM_Contig_31750	1.83193e-07	LN877233	Calliphora vicina Achaete-Scute complex, clone BAC 99M22
PregM_Contig_31823		not available	not available
PregM_Contig_31887	1.50241e-27	KJ190824	Bemisia breyniae isolate BbreTWLQ_A1 pre-mRNA processing factor 8 gene, partial cds >gi|592826213|gb|KJ190825.1| Bemisia breyniae isolate BbreTWLQ_A2 pre-mRNA processing factor 8 gene, partial cds
PregM_Contig_31914	2.23175e-06	CP012526	Drosophila busckii chromosome 3R sequence
PregM_Contig_31947		not available	not available
PregM_Contig_31961	6.30856e-19	DQ917669	Lucilia cuprina strain Tara CYP12A7 (cyp12a7) gene, complete cds
PregM_Contig_31980		not available	not available
PregM_Contig_32035		not available	not available
PregM_Contig_32076		not available	not available
PregM_Contig_32141		not available	not available
PregM_Contig_32218		not available	not available
PregM_Contig_32307	6.29186e-76	KF997632	Chrysomya putoria isolate 01 cytochrome oxidase subunit I (COX1) gene, partial cds; mitochondrial >gi|695319734|gb|KF997633.1| Chrysomya putoria isolate 02 cytochrome oxidase subunit I (COX1) gene, partial cds; mitochondrial >gi|695319739|gb|KF997635.1| Chrysomya putoria isolate 04 cytochrome oxidase subunit I (COX1) gene, partial cds; mitochondrial >gi|695319741|gb|KF997636.1| Chrysomya putoria …
PregM_Contig_32315	5.04509e-09	FJ461621	Lucilia cuprina transformer (TRA) gene, complete cds, alternatively spliced
PregM_Contig_32325	1.76091e-08	LN877235	Calliphora vicina Achaete-Scute complex, clone BAC 113H10
PregM_Contig_32335		not available	not available
PregM_Contig_32376		not available	not available
PregM_Contig_32397		not available	not available
PregM_Contig_32412		not available	not available
PregM_Contig_32417	3.62951e-17	KM186890	Lucilia sericata strain CA06 sry-alpha gene, promoter region
PregM_Contig_32462		not available	not available
PregM_Contig_32469		not available	not available
PregM_Contig_32561		not available	not available
PregM_Contig_32627		not available	not available
PregM_Contig_32678	1.65388e-38	LN877233	Calliphora vicina Achaete-Scute complex, clone BAC 99M22
PregM_Contig_32721		not available	not available
PregM_Contig_32768		not available	not available
PregM_Contig_32775		not available	not available
PregM_Contig_32791		not available	not available
PregM_Contig_32810	7.42162e-95	HQ609502	Lucilia cuprina HSP83 gene, complete cds
PregM_Contig_32811	2.27631e-44	LN877233	Calliphora vicina Achaete-Scute complex, clone BAC 99M22
PregM_Contig_32845		not available	not available
PregM_Contig_32851		not available	not available
PregM_Contig_32853	1.48094e-07	XM_003738559	PREDICTED: Metaseiulus occidentalis ubiquinol oxidase subunit 2-like (LOC100902153), mRNA
PregM_Contig_32897	3.9669e-40	LN877233	Calliphora vicina Achaete-Scute complex, clone BAC 99M22
PregM_Contig_32909		not available	not available
PregM_Contig_32944	4.24297e-08	LN877235	Calliphora vicina Achaete-Scute complex, clone BAC 113H10
PregM_Contig_32974	2.19597e-24	LN877231	Calliphora vicina Achaete-Scute complex, clone BAC 62B24
PregM_Contig_32976	6.28046e-63	HQ609502	Lucilia cuprina HSP83 gene, complete cds
PregM_Contig_32987	5.16899e-07	XM_005190869	PREDICTED: Musca domestica Lectin C-type protein (LOC101889893), mRNA
PregM_Contig_33012	1.24399e-28	LN877232	Calliphora vicina Achaete-Scute complex, clone BAC 97L04
PregM_Contig_33036		not available	not available
PregM_Contig_33037		not available	not available
PregM_Contig_33065		not available	not available
PregM_Contig_33123		not available	not available
PregM_Contig_33222	6.44971e-07	XM_004526970	PREDICTED: Ceratitis capitata acetyl-coenzyme A synthetase (LOC101453515), mRNA
PregM_Contig_33261	2.2787e-10	U73803	Drosophila subobscura unknown protein, reverse transcriptase and putative reverse transcriptase genes, partial cds
PregM_Contig_33340		not available	not available
PregM_Contig_33360	3.37891e-27	LN877234	Calliphora vicina Achaete-Scute complex, clone BAC 104L14
PregM_Contig_33438	5.01918e-06	XM_015584324	PREDICTED: Dufourea novaeangliae dnaJ protein homolog 1-like (LOC107194671), mRNA
PregM_Contig_33440		not available	not available
PregM_Contig_33451		not available	not available
PregM_Contig_33458		not available	not available
PregM_Contig_33484	8.49193e-16	LN877234	Calliphora vicina Achaete-Scute complex, clone BAC 104L14
PregM_Contig_33486	4.11999e-07	XM_012687205	PREDICTED: Monomorium pharaonis AP-1 complex subunit gamma-1 (LOC105840301), transcript variant X12, mRNA
PregM_Contig_33498		not available	not available
PregM_Contig_33500		not available	not available
PregM_Contig_33512		not available	not available
PregM_Contig_33632	1.68618e-09	XM_001865289	Culex quinquefasciatus synbindin, mRNA
PregM_Contig_33646		not available	not available
PregM_Contig_33742		not available	not available
PregM_Contig_33807		not available	not available
PregM_Contig_33846		not available	not available
PregM_Contig_33873		not available	not available
PregM_Contig_33899		not available	not available
PregM_Contig_33975	1.58092e-12	LN877234	Calliphora vicina Achaete-Scute complex, clone BAC 104L14
PregM_Contig_33994	1.29769e-13	XM_011253018	PREDICTED: Camponotus floridanus histone-lysine N-methyltransferase SETMAR-like (LOC105248287), mRNA >gi|752875845|ref|XM_011256991.1| PREDICTED: Camponotus floridanus histone-lysine N-methyltransferase SETMAR-like (LOC105250740), mRNA
PregM_Contig_34002		not available	not available
PregM_Contig_34037	2.50514e-16	LN877232	Calliphora vicina Achaete-Scute complex, clone BAC 97L04
PregM_Contig_34066		not available	not available
PregM_Contig_34071		not available	not available
PregM_Contig_34101		not available	not available
PregM_Contig_34124		not available	not available
PregM_Contig_34132	7.13974e-22	XM_014514229	PREDICTED: Papilio machaon probable tRNA(His) guanylyltransferase (LOC106719786), mRNA
PregM_Contig_34160		not available	not available
PregM_Contig_34187	3.44503e-101	AC167666	Culex pipiens quinquefasciatus, clone Culex pipiens quinquefasciatus-3940120D9, complete sequence
PregM_Contig_34192	1.28839e-30	LN877231	Calliphora vicina Achaete-Scute complex, clone BAC 62B24
PregM_Contig_34233		not available	not available
PregM_Contig_34250		not available	not available
PregM_Contig_34257		not available	not available
PregM_Contig_34266	9.27703e-20	LN877231	Calliphora vicina Achaete-Scute complex, clone BAC 62B24
PregM_Contig_34307	7.13217e-15	XM_004530443	PREDICTED: Ceratitis capitata large subunit GTPase 1 homolog (LOC101449588), mRNA
PregM_Contig_34324	9.34378e-06	XM_014381195	PREDICTED: Trichogramma pretiosum voltage-dependent T-type calcium channel subunit alpha-1G (LOC106658966), transcript variant X4, mRNA
PregM_Contig_34388		not available	not available
PregM_Contig_34435		not available	not available
PregM_Contig_34445		not available	not available
PregM_Contig_34467	1.43379e-31	LN877233	Calliphora vicina Achaete-Scute complex, clone BAC 99M22
PregM_Contig_34528		not available	not available
PregM_Contig_34612	3.60343e-20	XM_011253018	PREDICTED: Camponotus floridanus histone-lysine N-methyltransferase SETMAR-like (LOC105248287), mRNA >gi|752875845|ref|XM_011256991.1| PREDICTED: Camponotus floridanus histone-lysine N-methyltransferase SETMAR-like (LOC105250740), mRNA
PregM_Contig_34615		not available	not available
PregM_Contig_34670	1.25772e-19	LN877234	Calliphora vicina Achaete-Scute complex, clone BAC 104L14
PregM_Contig_34694	6.51516e-17	LN877235	Calliphora vicina Achaete-Scute complex, clone BAC 113H10
PregM_Contig_34737		not available	not available
PregM_Contig_34811	3.00283e-17	NM_001170526	Tribolium castaneum notchless (Nle), mRNA
PregM_Contig_34822		not available	not available
PregM_Contig_34831		not available	not available
PregM_Contig_34839		not available	not available
PregM_Contig_34861		not available	not available
PregM_Contig_34871		not available	not available
PregM_Contig_34919		not available	not available
PregM_Contig_35041		not available	not available
PregM_Contig_35055		not available	not available
PregM_Contig_35059		not available	not available
PregM_Contig_35101		not available	not available
PregM_Contig_35132	1.03103e-52	XM_012414637	PREDICTED: Orussus abietinus probable phenylalanine--tRNA ligase alpha subunit (LOC105694192), transcript variant X3, mRNA
PregM_Contig_35281		not available	not available
PregM_Contig_35334		not available	not available
PregM_Contig_35338		not available	not available
PregM_Contig_35346		not available	not available
PregM_Contig_35371		not available	not available
PregM_Contig_35396	7.42404e-08	CP012524	Drosophila busckii chromosome 2R sequence
PregM_Contig_35439		not available	not available
PregM_Contig_35454		not available	not available
PregM_Contig_35483	3.15678e-06	XM_011196818	PREDICTED: Bactrocera cucurbitae piggyBac transposable element-derived protein 4-like (LOC105220380), mRNA
PregM_Contig_35494		not available	not available
PregM_Contig_35600		not available	not available
PregM_Contig_35607		not available	not available
PregM_Contig_35609	1.08108e-09	XM_014443347	PREDICTED: Microplitis demolitor histidine--tRNA ligase, cytoplasmic (LOC103575773), transcript variant X4, mRNA
PregM_Contig_35615		not available	not available
PregM_Contig_35627	7.7774e-18	DQ917669	Lucilia cuprina strain Tara CYP12A7 (cyp12a7) gene, complete cds
PregM_Contig_35687		not available	not available
PregM_Contig_35704		not available	not available
PregM_Contig_35751	1.23242e-21	FJ941061	Sarcophaga bullata clone RD1_RO_17 LINE CR1 sequence
PregM_Contig_35767		not available	not available
PregM_Contig_35806		not available	not available
PregM_Contig_35885	1.65376e-08	LN877233	Calliphora vicina Achaete-Scute complex, clone BAC 99M22
PregM_Contig_35901	3.1925e-11	LN877234	Calliphora vicina Achaete-Scute complex, clone BAC 104L14
PregM_Contig_36031		not available	not available
PregM_Contig_36059		not available	not available
PregM_Contig_36181		not available	not available
PregM_Contig_36190	1.54616e-40	LN877233	Calliphora vicina Achaete-Scute complex, clone BAC 99M22
PregM_Contig_36197	6.16298e-14	LN877234	Calliphora vicina Achaete-Scute complex, clone BAC 104L14
PregM_Contig_36218		not available	not available
PregM_Contig_36250		not available	not available
PregM_Contig_36264		not available	not available
PregM_Contig_36297		not available	not available
PregM_Contig_36310		not available	not available
PregM_Contig_36316		not available	not available
PregM_Contig_36341		not available	not available
PregM_Contig_36347		not available	not available
PregM_Contig_36402		not available	not available
PregM_Contig_36404		not available	not available
PregM_Contig_36522		not available	not available
PregM_Contig_36541	7.74578e-07	LN877234	Calliphora vicina Achaete-Scute complex, clone BAC 104L14
PregM_Contig_36577		not available	not available
PregM_Contig_36604	3.29068e-24	AF304440	Ips pini 3-hydroxy-3-methylglutaryl coenzyme A reductase mRNA, complete cds
PregM_Contig_36651		not available	not available
PregM_Contig_36652		not available	not available
PregM_Contig_36656	1.66085e-14	LN877234	Calliphora vicina Achaete-Scute complex, clone BAC 104L14
PregM_Contig_36659		not available	not available
PregM_Contig_36670		not available	not available
PregM_Contig_36677		not available	not available
PregM_Contig_36694		not available	not available
PregM_Contig_36711		not available	not available
PregM_Contig_36731		not available	not available
PregM_Contig_36802		not available	not available
PregM_Contig_36862	1.75083e-33	LN877234	Calliphora vicina Achaete-Scute complex, clone BAC 104L14
PregM_Contig_36876		not available	not available
PregM_Contig_36877		not available	not available
PregM_Contig_36886		not available	not available
PregM_Contig_36922		not available	not available
PregM_Contig_36970		not available	not available
PregM_Contig_36989		not available	not available
PregM_Contig_37060		not available	not available
PregM_Contig_37069		not available	not available
PregM_Contig_37081		not available	not available
PregM_Contig_37090		not available	not available
PregM_Contig_37095	4.79208e-19	LN877234	Calliphora vicina Achaete-Scute complex, clone BAC 104L14
PregM_Contig_37129	1.4672e-06	XM_013319637	PREDICTED: Papilio xuthus protein lava lamp (LOC106123377), mRNA
PregM_Contig_37156	3.45053e-08	LN877235	Calliphora vicina Achaete-Scute complex, clone BAC 113H10
PregM_Contig_37157		not available	not available
PregM_Contig_37174		not available	not available
PregM_Contig_37190		not available	not available
PregM_Contig_37217		not available	not available
PregM_Contig_37303	1.12009e-07	LN877234	Calliphora vicina Achaete-Scute complex, clone BAC 104L14
PregM_Contig_37339	5.4295e-18	LN877230	Calliphora vicina Achaete-Scute complex, clone BAC 16B10
PregM_Contig_37368		not available	not available
PregM_Contig_37401		not available	not available
PregM_Contig_37432		not available	not available
PregM_Contig_37514	1.35822e-13	XM_005186909	PREDICTED: Musca domestica helicase SKI2W (LOC101891942), mRNA
PregM_Contig_37620		not available	not available
PregM_Contig_37638	1.35822e-13	XM_001963128	Drosophila ananassae uncharacterized protein (Dana\GF15812), mRNA
PregM_Contig_37712	4.44005e-07	LN877235	Calliphora vicina Achaete-Scute complex, clone BAC 113H10
PregM_Contig_37719	9.14355e-35	LN877233	Calliphora vicina Achaete-Scute complex, clone BAC 99M22
PregM_Contig_37739		not available	not available
PregM_Contig_37740		not available	not available
PregM_Contig_37762	8.84347e-115	XM_003494767	PREDICTED: Bombus impatiens adenylosuccinate lyase-like (LOC100746476), mRNA
PregM_Contig_37764	7.29129e-21	XM_013335612	PREDICTED: Amyelois transitella UTP--glucose-1-phosphate uridylyltransferase (LOC106135339), transcript variant X5, mRNA
PregM_Contig_37778	2.71721e-26	LN877231	Calliphora vicina Achaete-Scute complex, clone BAC 62B24
PregM_Contig_37801		not available	not available
PregM_Contig_37846		not available	not available
PregM_Contig_37877		not available	not available
PregM_Contig_37878		not available	not available
PregM_Contig_37955		not available	not available
PregM_Contig_37964		not available	not available
PregM_Contig_37992		not available	not available
PregM_Contig_38030	1.15292e-16	LN877233	Calliphora vicina Achaete-Scute complex, clone BAC 99M22
PregM_Contig_38157		not available	not available
PregM_Contig_38204	7.25647e-70	XM_001663679	Aedes aegypti AAEL013536-RA mRNA
PregM_Contig_38281		not available	not available
PregM_Contig_38294	1.9312e-53	HQ609502	Lucilia cuprina HSP83 gene, complete cds
PregM_Contig_38327		not available	not available
PregM_Contig_38350		not available	not available
PregM_Contig_38395		not available	not available
PregM_Contig_38398		not available	not available
PregM_Contig_38407		not available	not available
PregM_Contig_38423		not available	not available
PregM_Contig_38480		not available	not available
PregM_Contig_38524		not available	not available
PregM_Contig_38556	1.60906e-11	LN877231	Calliphora vicina Achaete-Scute complex, clone BAC 62B24
PregM_Contig_38654	1.718e-17	XM_013345654	PREDICTED: Amyelois transitella nuclear transcription factor Y subunit B-4 (LOC106143537), mRNA
PregM_Contig_38671	4.61004e-12	LN877235	Calliphora vicina Achaete-Scute complex, clone BAC 113H10
PregM_Contig_38742	2.90925e-08	XM_002003066	Drosophila mojavensis uncharacterized protein (Dmoj\GI17730), mRNA
PregM_Contig_38770	1.01543e-07	LN877234	Calliphora vicina Achaete-Scute complex, clone BAC 104L14
PregM_Contig_38817		not available	not available
PregM_Contig_38825		not available	not available
PregM_Contig_38826		not available	not available
PregM_Contig_38827		not available	not available
PregM_Contig_38889		not available	not available
PregM_Contig_38955		not available	not available
PregM_Contig_38966		not available	not available
PregM_Contig_38974		not available	not available
PregM_Contig_38982		not available	not available
PregM_Contig_38983	3.3304e-79	XM_003493885	PREDICTED: Bombus impatiens probable glutamine--tRNA ligase (LOC100748311), mRNA
PregM_Contig_39036		not available	not available
PregM_Contig_39071	6.5085e-41	XM_005177337	PREDICTED: Musca domestica inosine-5'-monophosphate dehydrogenase (LOC101895820), mRNA
PregM_Contig_39087	6.5085e-41	LN877232	Calliphora vicina Achaete-Scute complex, clone BAC 97L04
PregM_Contig_39118		not available	not available
PregM_Contig_39195		not available	not available
PregM_Contig_39285		not available	not available
PregM_Contig_39311		not available	not available
PregM_Contig_39318	8.47328e-27	LN877234	Calliphora vicina Achaete-Scute complex, clone BAC 104L14
PregM_Contig_39335		not available	not available
PregM_Contig_39336		not available	not available
PregM_Contig_39345		not available	not available
PregM_Contig_39371	2.47891e-32	XM_015743196	PREDICTED: Cephus cinctus protein l(2)37Cc (LOC107269399), transcript variant X2, mRNA
PregM_Contig_39432		not available	not available
PregM_Contig_39526		not available	not available
PregM_Contig_39539		not available	not available
PregM_Contig_39560		not available	not available
PregM_Contig_39623	1.85092e-08	AF139718	Chrysomya bezziana peritrophin-48 precursor, gene, complete cds
PregM_Contig_39642		not available	not available
PregM_Contig_39654		not available	not available
PregM_Contig_39709		not available	not available
PregM_Contig_39788		not available	not available
PregM_Contig_39835	5.00633e-65	LN877235	Calliphora vicina Achaete-Scute complex, clone BAC 113H10
PregM_Contig_39863	1.1805e-09	LN877234	Calliphora vicina Achaete-Scute complex, clone BAC 104L14
PregM_Contig_39887		not available	not available
PregM_Contig_39989		not available	not available
PregM_Contig_40042	4.39931e-15	LN877235	Calliphora vicina Achaete-Scute complex, clone BAC 113H10
PregM_Contig_40066	4.11671e-28	LN877233	Calliphora vicina Achaete-Scute complex, clone BAC 99M22
PregM_Contig_40093		not available	not available
PregM_Contig_40102	2.87412e-09	XM_013933070	PREDICTED: Limulus polyphemus chromosome-associated kinesin KIF4A-like (LOC106472422), partial mRNA
PregM_Contig_40149		not available	not available
PregM_Contig_40156		not available	not available
PregM_Contig_40157		not available	not available
PregM_Contig_40161		not available	not available
PregM_Contig_40192		not available	not available
PregM_Contig_40210	1.75067e-32	LN877231	Calliphora vicina Achaete-Scute complex, clone BAC 62B24
PregM_Contig_40212		not available	not available
PregM_Contig_40251		not available	not available
PregM_Contig_40271	1.3471e-08	LN877234	Calliphora vicina Achaete-Scute complex, clone BAC 104L14
PregM_Contig_40292	2.77658e-17	XM_008212984	PREDICTED: Nasonia vitripennis serine-protein kinase ATM (LOC100114506), transcript variant X3, mRNA
PregM_Contig_40293	3.16807e-10	LN877234	Calliphora vicina Achaete-Scute complex, clone BAC 104L14
PregM_Contig_40297	6.97815e-06	XM_015256976	PREDICTED: Diachasma alloeum delta-aminolevulinic acid dehydratase (LOC107038094), mRNA
PregM_Contig_40319		not available	not available
PregM_Contig_40393		not available	not available
PregM_Contig_40405	2.77658e-17	KC632334	Coptotermes formosanus clone CFSNI792 60S acidic ribosomal protein P2 mRNA, complete cds
PregM_Contig_40407		not available	not available
PregM_Contig_40414		not available	not available
PregM_Contig_40416		not available	not available
PregM_Contig_40428		not available	not available
PregM_Contig_40443		not available	not available
PregM_Contig_40449	0	AB526262	Daphnia pulex ncRNA, kairomone-inducible transcript
PregM_Contig_40450	0	AC167967	Culex pipiens quinquefasciatus, clone Culex pipiens quinquefasciatus-3940144D9, complete sequence
PregM_Contig_40508		not available	not available
PregM_Contig_40549	4.29103e-26	LN877234	Calliphora vicina Achaete-Scute complex, clone BAC 104L14
PregM_Contig_40562		not available	not available
PregM_Contig_40578		not available	not available
PregM_Contig_40587		not available	not available
PregM_Contig_40705	1.01005e-08	XM_013258833	PREDICTED: Stomoxys calcitrans ADP-ribosylation factor-like protein 3 (LOC106092078), transcript variant X2, mRNA
PregM_Contig_40818		not available	not available
PregM_Contig_40887		not available	not available
PregM_Contig_40889		not available	not available
PregM_Contig_40948		not available	not available
PregM_Contig_41006		not available	not available
PregM_Contig_41060		not available	not available
PregM_Contig_41075		not available	not available
PregM_Contig_41097		not available	not available
PregM_Contig_41126		not available	not available
PregM_Contig_41127		not available	not available
PregM_Contig_41128		not available	not available
PregM_Contig_41165		not available	not available
PregM_Contig_41182		not available	not available
PregM_Contig_41196		not available	not available
PregM_Contig_41236	2.41142e-30	LN877232	Calliphora vicina Achaete-Scute complex, clone BAC 97L04
PregM_Contig_41274		not available	not available
PregM_Contig_41292		not available	not available
PregM_Contig_41299		not available	not available
PregM_Contig_41360	4.65925e-14	EF629377	Haematobia irritans clone HI03 microsatellite sequence
PregM_Contig_41362		not available	not available
PregM_Contig_41366		not available	not available
PregM_Contig_41369		not available	not available
PregM_Contig_41381	1.07293e-17	LN877234	Calliphora vicina Achaete-Scute complex, clone BAC 104L14
PregM_Contig_41390		not available	not available
PregM_Contig_41400		not available	not available
PregM_Contig_41401	2.52328e-19	XM_012205613	PREDICTED: Atta cephalotes 40S ribosomal protein S18 (LOC105624254), transcript variant X2, mRNA
PregM_Contig_41412		not available	not available
PregM_Contig_41423	4.84533e-136	XM_011567360	PREDICTED: Plutella xylostella trigger factor-like protein TIG, Chloroplastic (LOC105395404), mRNA
PregM_Contig_41438		not available	not available
PregM_Contig_41455		not available	not available
PregM_Contig_41537		not available	not available
PregM_Contig_41568		not available	not available
PregM_Contig_41599		not available	not available
PregM_Contig_41620		not available	not available
PregM_Contig_41625		not available	not available
PregM_Contig_41658		not available	not available
PregM_Contig_41688		not available	not available
PregM_Contig_41689		not available	not available
PregM_Contig_41720		not available	not available
PregM_Contig_41756		not available	not available
PregM_Contig_41767		not available	not available
PregM_Contig_41774		not available	not available
PregM_Contig_41808		not available	not available
PregM_Contig_41817		not available	not available
PregM_Contig_41831		not available	not available
PregM_Contig_41864		not available	not available
PregM_Contig_41894		not available	not available
PregM_Contig_41962		not available	not available
PregM_Contig_41974	2.68952e-12	LN877232	Calliphora vicina Achaete-Scute complex, clone BAC 97L04
PregM_Contig_41999	9.38736e-12	XM_012208416	PREDICTED: Atta cephalotes casein kinase II subunit beta (LOC105627131), transcript variant X2, mRNA
PregM_Contig_42024		not available	not available
PregM_Contig_42042	3.98104e-67	XM_014374684	PREDICTED: Trichogramma pretiosum probable cysteine desulfurase, mitochondrial (LOC106654697), mRNA
PregM_Contig_42047		not available	not available
PregM_Contig_42051		not available	not available
PregM_Contig_42063		not available	not available
PregM_Contig_42175		not available	not available
PregM_Contig_42180		not available	not available
PregM_Contig_42185		not available	not available
PregM_Contig_42202		not available	not available
PregM_Contig_42203		not available	not available
PregM_Contig_42216	1.43422e-74	XM_003492960	PREDICTED: Bombus impatiens putative GTPase Obg (LOC100746071), mRNA
PregM_Contig_42280		not available	not available
PregM_Contig_42303		not available	not available
PregM_Contig_42339		not available	not available
PregM_Contig_42390		not available	not available
PregM_Contig_42417		not available	not available
PregM_Contig_42480		not available	not available
PregM_Contig_42481		not available	not available
PregM_Contig_42488		not available	not available
PregM_Contig_42513		not available	not available
PregM_Contig_42520		not available	not available
PregM_Contig_42549	2.32073e-10	LN877235	Calliphora vicina Achaete-Scute complex, clone BAC 113H10
PregM_Contig_42564		not available	not available
PregM_Contig_42590		not available	not available
PregM_Contig_42598		not available	not available
PregM_Contig_42622		not available	not available
PregM_Contig_42629		not available	not available
PregM_Contig_42630		not available	not available
PregM_Contig_42638		not available	not available
PregM_Contig_42647		not available	not available
PregM_Contig_42655		not available	not available
PregM_Contig_42662	3.7989e-26	LN877234	Calliphora vicina Achaete-Scute complex, clone BAC 104L14
PregM_Contig_42666	3.80226e-07	XM_006565565	PREDICTED: Apis mellifera ras guanine nucleotide exchange factor L-like (LOC102655712), partial mRNA
PregM_Contig_42677		not available	not available
PregM_Contig_42708		not available	not available
PregM_Contig_42731		not available	not available
PregM_Contig_42741	1.68835e-12	AE014297	Drosophila melanogaster chromosome 3R
PregM_Contig_42774		not available	not available
PregM_Contig_42780		not available	not available
PregM_Contig_42796		not available	not available
PregM_Contig_42799		not available	not available
PregM_Contig_42860		not available	not available
PregM_Contig_42919	5.19515e-42	XM_008204782	PREDICTED: Nasonia vitripennis 40S ribosomal protein SA (LOC100116902), mRNA
PregM_Contig_42954		not available	not available
PregM_Contig_42959	3.28139e-19	AY426626	Ceratitis rosa isolate Ke-2015 Adh1 gene, intron; and Crmar2 mariner transposable element, complete sequence
PregM_Contig_43123		not available	not available
PregM_Contig_43274		not available	not available
PregM_Contig_43328		not available	not available
PregM_Contig_43335		not available	not available
PregM_Contig_43336		not available	not available
PregM_Contig_43357		not available	not available
PregM_Contig_43410		not available	not available
PregM_Contig_43418		not available	not available
PregM_Contig_43436	4.71334e-06	LN877230	Calliphora vicina Achaete-Scute complex, clone BAC 16B10
PregM_Contig_43444	1.10847e-07	XM_014370095	PREDICTED: Trichogramma pretiosum ras-related GTP-binding protein C (LOC106651561), mRNA
PregM_Contig_43448	1.03727e-20	LN877235	Calliphora vicina Achaete-Scute complex, clone BAC 113H10
PregM_Contig_43449		not available	not available
PregM_Contig_43454	2.39072e-11	LN877231	Calliphora vicina Achaete-Scute complex, clone BAC 62B24
PregM_Contig_43464	5.2659e-07	CP007081	Drosophila melanogaster Unmapped_Scaffold_8_D1580_D1567 sequence
PregM_Contig_43473		not available	not available
PregM_Contig_43509		not available	not available
PregM_Contig_43529		not available	not available
PregM_Contig_43585		not available	not available
PregM_Contig_43594	1.61085e-13	LN877233	Calliphora vicina Achaete-Scute complex, clone BAC 99M22
PregM_Contig_43598		not available	not available
PregM_Contig_43649	2.63012e-38	XM_014368880	PREDICTED: Trichogramma pretiosum 60S ribosomal protein L3-like (LOC106650710), transcript variant X2, mRNA
PregM_Contig_43657	1.11935e-17	LN877231	Calliphora vicina Achaete-Scute complex, clone BAC 62B24
PregM_Contig_43670		not available	not available
PregM_Contig_43720		not available	not available
PregM_Contig_43785		not available	not available
PregM_Contig_43800	5.43067e-09	XM_013248851	PREDICTED: Stomoxys calcitrans IAA-amino acid hydrolase ILR1-like 6 (LOC106084895), mRNA
PregM_Contig_43879		not available	not available
PregM_Contig_43891		not available	not available
PregM_Contig_43893		not available	not available
PregM_Contig_43907		not available	not available
PregM_Contig_43933		not available	not available
PregM_Contig_43973		not available	not available
PregM_Contig_44046		not available	not available
PregM_Contig_44067	3.48743e-27	LN877235	Calliphora vicina Achaete-Scute complex, clone BAC 113H10
PregM_Contig_44144	1.38886e-19	LN877232	Calliphora vicina Achaete-Scute complex, clone BAC 97L04
PregM_Contig_44150		not available	not available
PregM_Contig_44160	2.17133e-12	LN877234	Calliphora vicina Achaete-Scute complex, clone BAC 104L14
PregM_Contig_44187		not available	not available
PregM_Contig_44197		not available	not available
PregM_Contig_44220	1.20093e-15	XM_013244336	PREDICTED: Stomoxys calcitrans probable dolichyl pyrophosphate Glc1Man9GlcNAc2 alpha-1,3-glucosyltransferase (LOC106082030), mRNA
PregM_Contig_44250		not available	not available
PregM_Contig_44253		not available	not available
PregM_Contig_44256	9.18474e-21	FJ940986	Phormia regina clone PReg27 LINE CR1 sequence >gi|261291006|gb|FJ940987.1| Phormia regina clone PReg31 LINE CR1 sequence
PregM_Contig_44337		not available	not available
PregM_Contig_44384	9.80658e-27	LN877231	Calliphora vicina Achaete-Scute complex, clone BAC 62B24
PregM_Contig_44420		not available	not available
PregM_Contig_44433	1.27445e-50	XM_014440428	PREDICTED: Microplitis demolitor pre-mRNA-splicing factor ATP-dependent RNA helicase DHX15 (LOC103574950), mRNA
PregM_Contig_44437	4.16618e-44	LN877233	Calliphora vicina Achaete-Scute complex, clone BAC 99M22
PregM_Contig_44461		not available	not available
PregM_Contig_44518	6.61346e-10	XM_003396754	PREDICTED: Bombus terrestris AFG3-like protein 2 (LOC100643893), mRNA
PregM_Contig_44537		not available	not available
PregM_Contig_44557		not available	not available
PregM_Contig_44595	1.0272e-09	LN877234	Calliphora vicina Achaete-Scute complex, clone BAC 104L14
PregM_Contig_44704	1.0272e-09	XM_012384214	PREDICTED: Bombus impatiens tubulin beta-1 chain (LOC100740336), mRNA
PregM_Contig_44710		not available	not available
PregM_Contig_44724	1.09674e-15	XM_014363178	PREDICTED: Copidosoma floridanum prohibitin-2 (LOC106646948), mRNA
PregM_Contig_44728	6.9151e-31	XM_012680997	PREDICTED: Monomorium pharaonis chromodomain-helicase-DNA-binding protein 1 (LOC105836744), partial mRNA
PregM_Contig_44729		not available	not available
PregM_Contig_44730	1.24074e-07	KC690135	Drosophila buzzatii P-element, complete sequence
PregM_Contig_44773	3.55478e-08	XM_008471893	PREDICTED: Diaphorina citri probable ATP-dependent RNA helicase pitchoune (LOC103507420), mRNA
PregM_Contig_44790		not available	not available
PregM_Contig_44799	1.23855e-45	XM_001848307	Culex quinquefasciatus glucose-6-phosphate isomerase, mRNA
PregM_Contig_44897	1.01846e-08	LN877232	Calliphora vicina Achaete-Scute complex, clone BAC 97L04
PregM_Contig_44959		not available	not available
PregM_Contig_45001	6.6172e-40	LN877233	Calliphora vicina Achaete-Scute complex, clone BAC 99M22
PregM_Contig_45028		not available	not available
PregM_Contig_45059		not available	not available
PregM_Contig_45084		not available	not available
PregM_Contig_45086		not available	not available
PregM_Contig_45087		not available	not available
PregM_Contig_45160		not available	not available
PregM_Contig_45161		not available	not available
PregM_Contig_45214	1.0495e-24	XM_002407443	Ixodes scapularis aminoimidazole-4-carboxamide ribonucleotidetransformylase/IMP cyclohydrolase, putative, mRNA
PregM_Contig_45224		not available	not available
PregM_Contig_45334		not available	not available
PregM_Contig_45381	2.36416e-134	XM_003493028	PREDICTED: Bombus impatiens threonine dehydratase, mitochondrial-like (LOC100744342), mRNA
PregM_Contig_45393	2.89544e-19	XM_012423600	PREDICTED: Orussus abietinus argininosuccinate synthase (LOC105698922), mRNA
PregM_Contig_45416		not available	not available
PregM_Contig_45426		not available	not available
PregM_Contig_45488		not available	not available
PregM_Contig_45489		not available	not available
PregM_Contig_45490	2.05003e-10	XM_001660497	Aedes aegypti AAEL010007-RA mRNA
PregM_Contig_45509	7.63977e-16	LN877235	Calliphora vicina Achaete-Scute complex, clone BAC 113H10
PregM_Contig_45525		not available	not available
PregM_Contig_45534	1.29371e-06	CP012526	Drosophila busckii chromosome 3R sequence
PregM_Contig_45553		not available	not available
PregM_Contig_45554		not available	not available
PregM_Contig_45623	2.49745e-09	GU109181	Lucilia cuprina yolk protein D (ypD) gene, partial cds; and yolk protein A (ypA) and yolk protein B (ypB) genes, complete cds
PregM_Contig_45627		not available	not available
PregM_Contig_45643		not available	not available
PregM_Contig_45665		not available	not available
PregM_Contig_45699		not available	not available
PregM_Contig_45728		not available	not available
PregM_Contig_45729		not available	not available
PregM_Contig_45730	1.73554e-12	XM_003494070	PREDICTED: Bombus impatiens cyclin-dependent kinase 20 (LOC100740361), mRNA
PregM_Contig_45755		not available	not available
PregM_Contig_45763	1.16787e-46	KC177205	Asteia amoena putative CAD trifunctional protein (CAD) mRNA, partial cds
PregM_Contig_45804		not available	not available
PregM_Contig_45828		not available	not available
PregM_Contig_45884		not available	not available
PregM_Contig_45892	6.06042e-06	LN877234	Calliphora vicina Achaete-Scute complex, clone BAC 104L14
PregM_Contig_45909		not available	not available
PregM_Contig_45936		not available	not available
PregM_Contig_45940		not available	not available
PregM_Contig_45962		not available	not available
PregM_Contig_45963		not available	not available
PregM_Contig_45986		not available	not available
PregM_Contig_46018		not available	not available
PregM_Contig_46049	1.67565e-30	LN877234	Calliphora vicina Achaete-Scute complex, clone BAC 104L14
PregM_Contig_46073	1.28937e-06	LN877234	Calliphora vicina Achaete-Scute complex, clone BAC 104L14
PregM_Contig_46076		not available	not available
PregM_Contig_46077		not available	not available
PregM_Contig_46093		not available	not available
PregM_Contig_46096		not available	not available
PregM_Contig_46195		not available	not available
PregM_Contig_46209		not available	not available
PregM_Contig_46276		not available	not available
PregM_Contig_46277		not available	not available
PregM_Contig_46297		not available	not available
PregM_Contig_46308		not available	not available
PregM_Contig_46311		not available	not available
PregM_Contig_46319		not available	not available
PregM_Contig_46342		not available	not available
PregM_Contig_46369		not available	not available
PregM_Contig_46389	3.11441e-29	XM_015511612	PREDICTED: Diuraphis noxia histone acetyltransferase KAT7 (LOC107163957), mRNA
PregM_Contig_46421		not available	not available
PregM_Contig_46438		not available	not available
PregM_Contig_46579	2.09847e-31	LN877231	Calliphora vicina Achaete-Scute complex, clone BAC 62B24
PregM_Contig_46580	6.01753e-13	XM_005179921	PREDICTED: Musca domestica acetyl-CoA acetyltransferase, mitochondrial (LOC101891048), mRNA
PregM_Contig_46606	4.69604e-13	LN877234	Calliphora vicina Achaete-Scute complex, clone BAC 104L14
PregM_Contig_46617		not available	not available
PregM_Contig_46687		not available	not available
PregM_Contig_46689		not available	not available
PregM_Contig_46691		not available	not available
PregM_Contig_46699	6.96955e-11	DQ478598	Chrysomya albiceps microsatellite CA07 sequence
PregM_Contig_46759		not available	not available
PregM_Contig_46833		not available	not available
PregM_Contig_46838		not available	not available
PregM_Contig_46839		not available	not available
PregM_Contig_46841		not available	not available
PregM_Contig_46846		not available	not available
PregM_Contig_46918	9.33848e-24	LN877234	Calliphora vicina Achaete-Scute complex, clone BAC 104L14
PregM_Contig_46923		not available	not available
PregM_Contig_46945	1.48109e-08	LN877230	Calliphora vicina Achaete-Scute complex, clone BAC 16B10
PregM_Contig_46959		not available	not available
PregM_Contig_47005		not available	not available
PregM_Contig_47027		not available	not available
PregM_Contig_47049		not available	not available
PregM_Contig_47052	1.76483e-12	LN877231	Calliphora vicina Achaete-Scute complex, clone BAC 62B24
PregM_Contig_47070		not available	not available
PregM_Contig_47123		not available	not available
PregM_Contig_47182		not available	not available
PregM_Contig_47199		not available	not available
PregM_Contig_47201		not available	not available
PregM_Contig_47275		not available	not available
PregM_Contig_47295		not available	not available
PregM_Contig_47322		not available	not available
PregM_Contig_47333		not available	not available
PregM_Contig_47343	1.11891e-09	LN877234	Calliphora vicina Achaete-Scute complex, clone BAC 104L14
PregM_Contig_47347		not available	not available
PregM_Contig_47375	9.80639e-17	LN877235	Calliphora vicina Achaete-Scute complex, clone BAC 113H10
PregM_Contig_47376		not available	not available
PregM_Contig_47386		not available	not available
PregM_Contig_47436		not available	not available
PregM_Contig_47450	9.45501e-28	LN877231	Calliphora vicina Achaete-Scute complex, clone BAC 62B24
PregM_Contig_47471		not available	not available
PregM_Contig_47492		not available	not available
PregM_Contig_47498		not available	not available
PregM_Contig_47509		not available	not available
PregM_Contig_47515		not available	not available
PregM_Contig_47624		not available	not available
PregM_Contig_47678		not available	not available
PregM_Contig_47718		not available	not available
PregM_Contig_47807	3.78711e-102	XM_003492825	PREDICTED: Bombus impatiens transketolase, chloroplastic-like (LOC100749261), mRNA
PregM_Contig_47836		not available	not available
PregM_Contig_47927		not available	not available
PregM_Contig_47935		not available	not available
PregM_Contig_47945		not available	not available
PregM_Contig_47964	7.91824e-09	LN877230	Calliphora vicina Achaete-Scute complex, clone BAC 16B10
PregM_Contig_47966		not available	not available
PregM_Contig_47973		not available	not available
PregM_Contig_47999		not available	not available
PregM_Contig_48022	5.74579e-08	XM_014350248	PREDICTED: Copidosoma floridanum ribose-phosphate pyrophosphokinase 1 (LOC106637449), transcript variant X7, mRNA
PregM_Contig_48032	8.51246e-44	XM_003746488	PREDICTED: Metaseiulus occidentalis ATP-binding cassette sub-family E member 1-like (LOC100904334), mRNA
PregM_Contig_48034		not available	not available
PregM_Contig_48042	5.3767e-21	LN877231	Calliphora vicina Achaete-Scute complex, clone BAC 62B24
PregM_Contig_48137		not available	not available
PregM_Contig_48140		not available	not available
PregM_Contig_48143	6.64868e-06	FP565936	H.melpomene DNA sequence from clone WTSI_1049-88J18, complete sequence
PregM_Contig_48151		not available	not available
PregM_Contig_48161		not available	not available
PregM_Contig_48162		not available	not available
PregM_Contig_48164		not available	not available
PregM_Contig_48182		not available	not available
PregM_Contig_48186		not available	not available
PregM_Contig_48201	1.70978e-25	LN877231	Calliphora vicina Achaete-Scute complex, clone BAC 62B24
PregM_Contig_48202		not available	not available
PregM_Contig_48234		not available	not available
PregM_Contig_48257		not available	not available
PregM_Contig_48271	2.22593e-11	LN877234	Calliphora vicina Achaete-Scute complex, clone BAC 104L14
PregM_Contig_48293	4.58799e-20	XM_011153011	PREDICTED: Harpegnathos saltator histone-lysine N-methyltransferase SETMAR-like (LOC105190308), mRNA
PregM_Contig_48361		not available	not available
PregM_Contig_48384	1.40348e-26	LN877233	Calliphora vicina Achaete-Scute complex, clone BAC 99M22
PregM_Contig_48437		not available	not available
PregM_Contig_48440		not available	not available
PregM_Contig_48483		not available	not available
PregM_Contig_48536		not available	not available
PregM_Contig_48551		not available	not available
PregM_Contig_48560		not available	not available
PregM_Contig_48562		not available	not available
PregM_Contig_48564		not available	not available
PregM_Contig_48585	4.80266e-09	XM_001869556	Culex quinquefasciatus helicase, mRNA
PregM_Contig_48588		not available	not available
PregM_Contig_48609		not available	not available
PregM_Contig_48690		not available	not available
PregM_Contig_48722	1.13205e-23	LN877230	Calliphora vicina Achaete-Scute complex, clone BAC 16B10
PregM_Contig_48764		not available	not available
PregM_Contig_48774		not available	not available
PregM_Contig_48884		not available	not available
PregM_Contig_48889	6.26672e-08	XM_014435960	PREDICTED: Halyomorpha halys calcium/calmodulin-dependent protein kinase type 1 (LOC106690519), transcript variant X2, mRNA
PregM_Contig_48893		not available	not available
PregM_Contig_48897	1.58864e-20	LN877231	Calliphora vicina Achaete-Scute complex, clone BAC 62B24
PregM_Contig_48898		not available	not available
PregM_Contig_48909		not available	not available
PregM_Contig_48966		not available	not available
PregM_Contig_48972		not available	not available
PregM_Contig_48981		not available	not available
PregM_Contig_48982		not available	not available
PregM_Contig_48995	1.4879e-14	LN877232	Calliphora vicina Achaete-Scute complex, clone BAC 97L04
PregM_Contig_49009		not available	not available
PregM_Contig_49012		not available	not available
PregM_Contig_49013		not available	not available
PregM_Contig_49056		not available	not available
PregM_Contig_49057		not available	not available
PregM_Contig_49095		not available	not available
PregM_Contig_49108		not available	not available
PregM_Contig_49134		not available	not available
PregM_Contig_49136		not available	not available
PregM_Contig_49165		not available	not available
PregM_Contig_49252		not available	not available
PregM_Contig_49273		not available	not available
PregM_Contig_49277	5.85847e-15	LN877231	Calliphora vicina Achaete-Scute complex, clone BAC 62B24
PregM_Contig_49281	4.80468e-35	LN877233	Calliphora vicina Achaete-Scute complex, clone BAC 99M22
PregM_Contig_49310	1.20752e-23	LN877233	Calliphora vicina Achaete-Scute complex, clone BAC 99M22
PregM_Contig_49407		not available	not available
PregM_Contig_49425		not available	not available
PregM_Contig_49430	3.24023e-18	LN877233	Calliphora vicina Achaete-Scute complex, clone BAC 99M22
PregM_Contig_49443		not available	not available
PregM_Contig_49461		not available	not available
PregM_Contig_49490		not available	not available
PregM_Contig_49575	2.42953e-07	XM_002096479	Drosophila yakuba uncharacterized protein, transcript variant A (Dyak\GE25711), mRNA
PregM_Contig_49611		not available	not available
PregM_Contig_49614	2.99888e-18	XM_008190730	PREDICTED: Acyrthosiphon pisum uncharacterized LOC103311160 (LOC103311160), partial mRNA
PregM_Contig_49642		not available	not available
PregM_Contig_49643		not available	not available
PregM_Contig_49649		not available	not available
PregM_Contig_49669		not available	not available
PregM_Contig_49719	1.70217e-53	XM_012393267	PREDICTED: Bombus impatiens probable sulfate/thiosulfate import ATP-binding protein CysA (LOC105681843), mRNA
PregM_Contig_49738		not available	not available
PregM_Contig_49739		not available	not available
PregM_Contig_49744	2.36815e-26	XM_002070747	Drosophila willistoni uncharacterized protein (Dwil\GK10841), partial mRNA
PregM_Contig_49748		not available	not available
PregM_Contig_49859		not available	not available
PregM_Contig_49884		not available	not available
PregM_Contig_49890		not available	not available
PregM_Contig_49902	1.5515e-135	AY432810	Aedes aegypti ASAP ID: 38495 conserved unknown mRNA sequence
PregM_Contig_49916	6.21165e-14	LN877231	Calliphora vicina Achaete-Scute complex, clone BAC 62B24
PregM_Contig_49951		not available	not available
PregM_Contig_49952		not available	not available
PregM_Contig_50030	1.7781e-33	XM_012298446	PREDICTED: Megachile rotundata unconventional myosin-Ie-like (LOC100882023), transcript variant X3, mRNA
PregM_Contig_50031	3.91998e-10	XM_001865434	Culex quinquefasciatus myosin-IB, mRNA
PregM_Contig_50033	6.62635e-39	XM_003436798	Anopheles gambiae str. PEST AGAP004559-PK (AgaP_AGAP004559) mRNA, complete cds
PregM_Contig_50047		not available	not available
PregM_Contig_50070		not available	not available
PregM_Contig_50101		not available	not available
PregM_Contig_50109	3.85453e-45	LN877234	Calliphora vicina Achaete-Scute complex, clone BAC 104L14
PregM_Contig_50170	1.10629e-07	LN877234	Calliphora vicina Achaete-Scute complex, clone BAC 104L14
PregM_Contig_50214		not available	not available
PregM_Contig_50220		not available	not available
PregM_Contig_50242		not available	not available
PregM_Contig_50243		not available	not available
PregM_Contig_50284		not available	not available
PregM_Contig_50294		not available	not available
PregM_Contig_50301	4.16539e-07	LN877235	Calliphora vicina Achaete-Scute complex, clone BAC 113H10
PregM_Contig_50326		not available	not available
PregM_Contig_50330		not available	not available
PregM_Contig_50373		not available	not available
PregM_Contig_50381		not available	not available
PregM_Contig_50404		not available	not available
PregM_Contig_50424		not available	not available
PregM_Contig_50425	1.30075e-09	LN877231	Calliphora vicina Achaete-Scute complex, clone BAC 62B24
PregM_Contig_50434	5.17563e-21	LN877234	Calliphora vicina Achaete-Scute complex, clone BAC 104L14
PregM_Contig_50439	9.34951e-37	XM_011164290	PREDICTED: Solenopsis invicta cyclin-dependent kinase 1 (LOC105197762), mRNA
PregM_Contig_50443		not available	not available
PregM_Contig_50461		not available	not available
PregM_Contig_50477		not available	not available
PregM_Contig_50481		not available	not available
PregM_Contig_50597		not available	not available
PregM_Contig_50649	4.44855e-165	AB526262	Daphnia pulex ncRNA, kairomone-inducible transcript
PregM_Contig_50663		not available	not available
PregM_Contig_50676	8.64861e-16	XM_012392846	PREDICTED: Bombus impatiens pentafunctional AROM polypeptide-like (LOC105681705), mRNA
PregM_Contig_50682		not available	not available
PregM_Contig_50722	1.56233e-31	LN877233	Calliphora vicina Achaete-Scute complex, clone BAC 99M22
PregM_Contig_50729		not available	not available
PregM_Contig_50739	5.92974e-34	LN877233	Calliphora vicina Achaete-Scute complex, clone BAC 99M22
PregM_Contig_50768	2.6921e-38	XM_008193977	PREDICTED: Tribolium castaneum shaggy (LOC664299), transcript variant X4, mRNA
PregM_Contig_50790		not available	not available
PregM_Contig_50793	2.07151e-14	AK273413	Gryllus bimaculatus mRNA, GBcontig20274
PregM_Contig_50805		not available	not available
PregM_Contig_50839		not available	not available
PregM_Contig_50841		not available	not available
PregM_Contig_50842		not available	not available
PregM_Contig_50876		not available	not available
PregM_Contig_50891		not available	not available
PregM_Contig_50908		not available	not available
PregM_Contig_50918		not available	not available
PregM_Contig_50931		not available	not available
PregM_Contig_50932		not available	not available
PregM_Contig_50974		not available	not available
PregM_Contig_51010		not available	not available
PregM_Contig_51118		not available	not available
PregM_Contig_51147		not available	not available
PregM_Contig_51190		not available	not available
PregM_Contig_51197		not available	not available
PregM_Contig_51233		not available	not available
PregM_Contig_51251		not available	not available
PregM_Contig_51271		not available	not available
PregM_Contig_51283		not available	not available
PregM_Contig_51320	4.57857e-07	XM_012359427	PREDICTED: Linepithema humile phosphatidylinositol 4-kinase alpha (LOC105667581), transcript variant X2, mRNA
PregM_Contig_51362		not available	not available
PregM_Contig_51371		not available	not available
PregM_Contig_51385		not available	not available
PregM_Contig_51398	1.40801e-23	XM_002094570	Drosophila yakuba uncharacterized protein (Dyak\GE21911), mRNA
PregM_Contig_51405		not available	not available
PregM_Contig_51411	2.9047e-13	AE014297	Drosophila melanogaster chromosome 3R
PregM_Contig_51445	4.59876e-36	LN877233	Calliphora vicina Achaete-Scute complex, clone BAC 99M22
PregM_Contig_51451		not available	not available
PregM_Contig_51574	2.4279e-79	BT121376	Lepeophtheirus salmonis Atlantic form clone lsaA-evu-510-116 26S protease regulatory subunit 8 putative mRNA, complete cds
PregM_Contig_51586	3.8575e-26	LN877233	Calliphora vicina Achaete-Scute complex, clone BAC 99M22
PregM_Contig_51604		not available	not available
PregM_Contig_51653		not available	not available
PregM_Contig_51658		not available	not available
PregM_Contig_51667		not available	not available
PregM_Contig_51672		not available	not available
PregM_Contig_51702	2.66226e-10	XM_006614379	PREDICTED: Apis dorsata kinesin-like protein KIF3A-like (LOC102681201), mRNA
PregM_Contig_51706		not available	not available
PregM_Contig_51711	6.67904e-37	XM_014377814	PREDICTED: Trichogramma pretiosum putative glutamate synthase [NADPH] (LOC106656707), transcript variant X5, mRNA
PregM_Contig_51733		not available	not available
PregM_Contig_51772		not available	not available
PregM_Contig_51778	1.91189e-56	XM_006572600	PREDICTED: Apis mellifera tRNA dimethylallyltransferase 9-like (LOC102655077), partial mRNA
PregM_Contig_51786		not available	not available
PregM_Contig_51805	3.1706e-17	XM_002428722	Pediculus humanus corporis ATPase, class I, type 8B, putative, mRNA
PregM_Contig_51810		not available	not available
PregM_Contig_51823		not available	not available
PregM_Contig_51850	2.96955e-11	LN877231	Calliphora vicina Achaete-Scute complex, clone BAC 62B24
PregM_Contig_51923		not available	not available
PregM_Contig_51947		not available	not available
PregM_Contig_51981	3.61446e-29	XM_015515515	PREDICTED: Diuraphis noxia dynamin (LOC107166728), transcript variant X6, mRNA
PregM_Contig_52018		not available	not available
PregM_Contig_52023		not available	not available
PregM_Contig_52030		not available	not available
PregM_Contig_52039		not available	not available
PregM_Contig_52054	1.13384e-06	BT127495	Dendroctonus ponderosae clone DPO1325_A18 unknown mRNA
PregM_Contig_52057		not available	not available
PregM_Contig_52107	8.03762e-08	LN877235	Calliphora vicina Achaete-Scute complex, clone BAC 113H10
PregM_Contig_52128		not available	not available
PregM_Contig_52139	2.15489e-21	XM_013332628	PREDICTED: Amyelois transitella protein phosphatase PP2A 55 kDa regulatory subunit (LOC106133036), transcript variant X4, mRNA
PregM_Contig_52152		not available	not available
PregM_Contig_52179		not available	not available
PregM_Contig_52197		not available	not available
PregM_Contig_52225		not available	not available
PregM_Contig_52243		not available	not available
PregM_Contig_52288	8.30309e-25	LN877234	Calliphora vicina Achaete-Scute complex, clone BAC 104L14
PregM_Contig_52295	1.95442e-07	XM_014232824	PREDICTED: Bactrocera oleae ubiquitin carboxyl-terminal hydrolase 46 (LOC106616252), mRNA
PregM_Contig_52319		not available	not available
PregM_Contig_52444		not available	not available
PregM_Contig_52453		not available	not available
PregM_Contig_52537		not available	not available
PregM_Contig_52544		not available	not available
PregM_Contig_52553		not available	not available
PregM_Contig_52557		not available	not available
PregM_Contig_52572		not available	not available
PregM_Contig_52576	7.20277e-11	LN877235	Calliphora vicina Achaete-Scute complex, clone BAC 113H10
PregM_Contig_52594		not available	not available
PregM_Contig_52615		not available	not available
PregM_Contig_52644		not available	not available
PregM_Contig_52646		not available	not available
PregM_Contig_52676	3.26716e-34	XM_001653549	Aedes aegypti AAEL001549-RA partial mRNA
PregM_Contig_52701		not available	not available
PregM_Contig_52792		not available	not available
PregM_Contig_52795	1.74219e-27	LN877233	Calliphora vicina Achaete-Scute complex, clone BAC 99M22
PregM_Contig_52844		not available	not available
PregM_Contig_52850		not available	not available
PregM_Contig_52885	7.41451e-07	LN877231	Calliphora vicina Achaete-Scute complex, clone BAC 62B24
PregM_Contig_52891		not available	not available
PregM_Contig_52906		not available	not available
PregM_Contig_52933	2.58792e-06	LN877234	Calliphora vicina Achaete-Scute complex, clone BAC 104L14
PregM_Contig_52939	7.41451e-07	JX315620	Lucilia sericata transformer (tra) gene, complete cds
PregM_Contig_52961		not available	not available
PregM_Contig_52967	2.77883e-19	LN877235	Calliphora vicina Achaete-Scute complex, clone BAC 113H10
PregM_Contig_53006		not available	not available
PregM_Contig_53010		not available	not available
PregM_Contig_53049	2.96959e-06	LN877234	Calliphora vicina Achaete-Scute complex, clone BAC 104L14
PregM_Contig_53080		not available	not available
PregM_Contig_53090		not available	not available
PregM_Contig_53127	1.64098e-28	EU020583	Nebalia hessleri clone Nhe3012f1 putative DNA replication licensing factor MCM2 mRNA, partial cds
PregM_Contig_53140	3.7216e-27	LN877233	Calliphora vicina Achaete-Scute complex, clone BAC 99M22
PregM_Contig_53149	4.24634e-20	XM_011253018	PREDICTED: Camponotus floridanus histone-lysine N-methyltransferase SETMAR-like (LOC105248287), mRNA >gi|752875845|ref|XM_011256991.1| PREDICTED: Camponotus floridanus histone-lysine N-methyltransferase SETMAR-like (LOC105250740), mRNA
PregM_Contig_53207		not available	not available
PregM_Contig_53230	9.35319e-16	LN877231	Calliphora vicina Achaete-Scute complex, clone BAC 62B24
PregM_Contig_53248	4.24259e-39	LN877233	Calliphora vicina Achaete-Scute complex, clone BAC 99M22
PregM_Contig_53340		not available	not available
PregM_Contig_53360		not available	not available
PregM_Contig_53373		not available	not available
PregM_Contig_53395	1.36484e-08	XM_003494248	PREDICTED: Bombus impatiens phospho-2-dehydro-3-deoxyheptonate aldolase, tyrosine-inhibited-like (LOC100743239), mRNA
PregM_Contig_53406		not available	not available
PregM_Contig_53418		not available	not available
PregM_Contig_53445		not available	not available
PregM_Contig_53460	1.89548e-19	LN877232	Calliphora vicina Achaete-Scute complex, clone BAC 97L04
PregM_Contig_53467		not available	not available
PregM_Contig_53471		not available	not available
PregM_Contig_53475		not available	not available
PregM_Contig_53479	3.89801e-20	LN877233	Calliphora vicina Achaete-Scute complex, clone BAC 99M22
PregM_Contig_53502		not available	not available
PregM_Contig_53617		not available	not available
PregM_Contig_53656		not available	not available
PregM_Contig_53668		not available	not available
PregM_Contig_53689	2.99679e-15	U13816	Haematobia irritans Tc1 family transposon clone 4 transposase pseudogene, partial cds
PregM_Contig_53711		not available	not available
PregM_Contig_53760	2.80676e-09	XM_002052662	Drosophila virilis uncharacterized protein (Dvir\GJ20305), mRNA
PregM_Contig_53788	5.65305e-12	LN877230	Calliphora vicina Achaete-Scute complex, clone BAC 16B10
PregM_Contig_53789	1.51692e-06	XM_013252571	PREDICTED: Stomoxys calcitrans uncharacterized LOC106087514 (LOC106087514), mRNA
PregM_Contig_53795	2.24933e-23	LN877235	Calliphora vicina Achaete-Scute complex, clone BAC 113H10
PregM_Contig_53804		not available	not available
PregM_Contig_53826	4.33073e-83	HQ609502	Lucilia cuprina HSP83 gene, complete cds
PregM_Contig_53863		not available	not available
PregM_Contig_53885	2.40374e-10	AC239121	Bicyclus anynana clone BA_Ba68O14, complete sequence
PregM_Contig_53896		not available	not available
PregM_Contig_53909		not available	not available
PregM_Contig_54010		not available	not available
PregM_Contig_54034		not available	not available
PregM_Contig_54043	3.3892e-23	LN877233	Calliphora vicina Achaete-Scute complex, clone BAC 99M22
PregM_Contig_54058	2.13504e-57	XM_015752959	PREDICTED: Cephus cinctus lysine--tRNA ligase-like (LOC107274157), mRNA
PregM_Contig_54102		not available	not available
PregM_Contig_54155		not available	not available
PregM_Contig_54156	7.97767e-06	LN877234	Calliphora vicina Achaete-Scute complex, clone BAC 104L14
PregM_Contig_54215		not available	not available
PregM_Contig_54243	3.92491e-11	LN877233	Calliphora vicina Achaete-Scute complex, clone BAC 99M22
PregM_Contig_54277		not available	not available
PregM_Contig_54282		not available	not available
PregM_Contig_54307		not available	not available
PregM_Contig_54323	3.92145e-30	XM_011639859	PREDICTED: Pogonomyrmex barbatus ras-like GTP-binding protein Rho1 (LOC105427880), transcript variant X5, mRNA
PregM_Contig_54382		not available	not available
PregM_Contig_54387		not available	not available
PregM_Contig_54405		not available	not available
PregM_Contig_54418	5.82509e-09	EU305625	Litopenaeus vannamei translationally controlled tumor protein mRNA, complete cds
PregM_Contig_54440		not available	not available
PregM_Contig_54451	8.26515e-11	FJ941062	Sarcophaga bullata clone RD1_RO_18 LINE CR1 sequence
PregM_Contig_54469		not available	not available
PregM_Contig_54485		not available	not available
PregM_Contig_54494	3.27997e-79	DQ917669	Lucilia cuprina strain Tara CYP12A7 (cyp12a7) gene, complete cds
PregM_Contig_54528	2.5261e-36	LN877233	Calliphora vicina Achaete-Scute complex, clone BAC 99M22
PregM_Contig_54530		not available	not available
PregM_Contig_54540		not available	not available
PregM_Contig_54557		not available	not available
PregM_Contig_54587	1.64157e-17	LN877231	Calliphora vicina Achaete-Scute complex, clone BAC 62B24
PregM_Contig_54597	2.96802e-14	LN877231	Calliphora vicina Achaete-Scute complex, clone BAC 62B24
PregM_Contig_54609	1.43744e-43	LN877234	Calliphora vicina Achaete-Scute complex, clone BAC 104L14
PregM_Contig_54611		not available	not available
PregM_Contig_54639		not available	not available
PregM_Contig_54641		not available	not available
PregM_Contig_54669	7.89971e-37	LN877235	Calliphora vicina Achaete-Scute complex, clone BAC 113H10
PregM_Contig_54674		not available	not available
PregM_Contig_54690		not available	not available
PregM_Contig_54741		not available	not available
PregM_Contig_54836		not available	not available
PregM_Contig_54841	2.75971e-17	XM_004524644	PREDICTED: Ceratitis capitata probable aconitate hydratase, mitochondrial (LOC101449935), mRNA
PregM_Contig_54859		not available	not available
PregM_Contig_54863	1.52366e-58	LN877231	Calliphora vicina Achaete-Scute complex, clone BAC 62B24
PregM_Contig_54878		not available	not available
PregM_Contig_54918		not available	not available
PregM_Contig_54963		not available	not available
PregM_Contig_54986		not available	not available
PregM_Contig_55010		not available	not available
PregM_Contig_55144		not available	not available
PregM_Contig_55148		not available	not available
PregM_Contig_55149		not available	not available
PregM_Contig_55167	2.93062e-25	BT127409	Dendroctonus ponderosae clone DPO1320_C24 unknown mRNA
PregM_Contig_55260		not available	not available
PregM_Contig_55265		not available	not available
PregM_Contig_55350	2.85391e-17	X53266	L.cuprina tandemly repeating DNA sequence (white)
PregM_Contig_55358		not available	not available
PregM_Contig_55365		not available	not available
PregM_Contig_55370		not available	not available
PregM_Contig_55379		not available	not available
PregM_Contig_55390		not available	not available
PregM_Contig_55401		not available	not available
PregM_Contig_55476	6.62444e-07	JX315618	Cochliomyia hominivorax transformer (tra) gene, complete cds
PregM_Contig_55621	1.89793e-07	XM_008545670	PREDICTED: Microplitis demolitor pyridoxal kinase (LOC103568710), mRNA
PregM_Contig_55630		not available	not available
PregM_Contig_55694		not available	not available
PregM_Contig_55695		not available	not available
PregM_Contig_55717		not available	not available
PregM_Contig_55728		not available	not available
PregM_Contig_55736		not available	not available
PregM_Contig_55780		not available	not available
PregM_Contig_55784		not available	not available
PregM_Contig_55786	4.57357e-06	LN877233	Calliphora vicina Achaete-Scute complex, clone BAC 99M22
PregM_Contig_55802		not available	not available
PregM_Contig_55821		not available	not available
PregM_Contig_55853		not available	not available
PregM_Contig_55873		not available	not available
PregM_Contig_55891		not available	not available
PregM_Contig_55930		not available	not available
PregM_Contig_55931		not available	not available
PregM_Contig_55932		not available	not available
PregM_Contig_55938	2.45418e-66	XM_001972150	Drosophila erecta uncharacterized protein (Dere\GG14025), mRNA
PregM_Contig_55983		not available	not available
PregM_Contig_55990		not available	not available
PregM_Contig_56003		not available	not available
PregM_Contig_56022		not available	not available
PregM_Contig_56072	5.41524e-24	HQ609502	Lucilia cuprina HSP83 gene, complete cds
PregM_Contig_56081	9.91736e-08	XM_014442471	PREDICTED: Microplitis demolitor proteasome subunit alpha type-7-like (LOC106693691), mRNA
PregM_Contig_56085		not available	not available
PregM_Contig_56124		not available	not available
PregM_Contig_56156		not available	not available
PregM_Contig_56171	1.79152e-23	XR_891627	PREDICTED: Musca domestica poly(A) RNA polymerase gld-2 homolog B-like (LOC101888540), transcript variant X2, misc_RNA
PregM_Contig_56194		not available	not available
PregM_Contig_56217		not available	not available
PregM_Contig_56240		not available	not available
PregM_Contig_56247		not available	not available
PregM_Contig_56265		not available	not available
PregM_Contig_56374		not available	not available
PregM_Contig_56384		not available	not available
PregM_Contig_56412		not available	not available
PregM_Contig_56480		not available	not available
PregM_Contig_56543		not available	not available
PregM_Contig_56544		not available	not available
PregM_Contig_56565		not available	not available
PregM_Contig_56577	3.78635e-88	XM_011568351	PREDICTED: Plutella xylostella probable sulfate/thiosulfate import ATP-binding protein CysA (LOC105396355), mRNA
PregM_Contig_56592		not available	not available
PregM_Contig_56608	4.76016e-09	LN877234	Calliphora vicina Achaete-Scute complex, clone BAC 104L14
PregM_Contig_56615		not available	not available
PregM_Contig_56633		not available	not available
PregM_Contig_56669		not available	not available
PregM_Contig_56682		not available	not available
PregM_Contig_56735	8.60656e-06	AF527402	Cydia pomonella haplotype A15 12S ribosomal RNA and tRNA-Met genes, partial sequence; mitochondrial genes for mitochondrial products
PregM_Contig_56736		not available	not available
PregM_Contig_56764		not available	not available
PregM_Contig_56765		not available	not available
PregM_Contig_56794		not available	not available
PregM_Contig_56795		not available	not available
PregM_Contig_56857	4.91706e-08	XM_006616332	PREDICTED: Apis dorsata SRSF protein kinase 1-like (LOC102674882), transcript variant X2, mRNA
PregM_Contig_56871		not available	not available
PregM_Contig_56923	4.03617e-09	LN877234	Calliphora vicina Achaete-Scute complex, clone BAC 104L14
PregM_Contig_56948		not available	not available
PregM_Contig_56961		not available	not available
PregM_Contig_56971		not available	not available
PregM_Contig_56993		not available	not available
PregM_Contig_57000		not available	not available
PregM_Contig_57057		not available	not available
PregM_Contig_57060		not available	not available
PregM_Contig_57121	5.42265e-26	LN877234	Calliphora vicina Achaete-Scute complex, clone BAC 104L14
PregM_Contig_57134		not available	not available
PregM_Contig_57164		not available	not available
PregM_Contig_57172		not available	not available
PregM_Contig_57227		not available	not available
PregM_Contig_57234	1.35922e-71	XM_011178864	PREDICTED: Bactrocera cucurbitae serine/threonine-protein phosphatase 2B catalytic subunit 3 (LOC105208814), transcript variant X2, mRNA
PregM_Contig_57236		not available	not available
PregM_Contig_57272	7.97431e-12	LN877233	Calliphora vicina Achaete-Scute complex, clone BAC 99M22
PregM_Contig_57283		not available	not available
PregM_Contig_57310		not available	not available
PregM_Contig_57374		not available	not available
PregM_Contig_57389		not available	not available
PregM_Contig_57404		not available	not available
PregM_Contig_57477		not available	not available
PregM_Contig_57489		not available	not available
PregM_Contig_57497		not available	not available
PregM_Contig_57537		not available	not available
PregM_Contig_57540		not available	not available
PregM_Contig_57568		not available	not available
PregM_Contig_57590		not available	not available
PregM_Contig_57594		not available	not available
PregM_Contig_57642		not available	not available
PregM_Contig_57653	2.6023e-10	AF139718	Chrysomya bezziana peritrophin-48 precursor, gene, complete cds
PregM_Contig_57686	3.86215e-08	XM_012666165	PREDICTED: Monomorium pharaonis 12-oxophytodienoate reductase 3-like (LOC105827963), partial mRNA
PregM_Contig_57711		not available	not available
PregM_Contig_57723	2.30832e-09	XM_003737862	PREDICTED: Metaseiulus occidentalis glutathione peroxidase-like (LOC100906621), mRNA
PregM_Contig_57774		not available	not available
PregM_Contig_57817		not available	not available
PregM_Contig_57833		not available	not available
PregM_Contig_57845		not available	not available
PregM_Contig_57860		not available	not available
PregM_Contig_57883		not available	not available
PregM_Contig_57915		not available	not available
PregM_Contig_57938	8.4377e-10	LN877235	Calliphora vicina Achaete-Scute complex, clone BAC 113H10
PregM_Contig_57990	1.25227e-07	LN877231	Calliphora vicina Achaete-Scute complex, clone BAC 62B24
PregM_Contig_58009	2.94505e-09	LN877234	Calliphora vicina Achaete-Scute complex, clone BAC 104L14
PregM_Contig_58017	5.32007e-25	LN877235	Calliphora vicina Achaete-Scute complex, clone BAC 113H10
PregM_Contig_58063		not available	not available
PregM_Contig_58159	4.37084e-07	XR_001221680	PREDICTED: Stomoxys calcitrans uncharacterized LOC106089726 (LOC106089726), ncRNA
PregM_Contig_58161		not available	not available
PregM_Contig_58210		not available	not available
PregM_Contig_58252		not available	not available
PregM_Contig_58288	4.48758e-58	XM_012398601	PREDICTED: Athalia rosae ATP synthase subunit alpha, mitochondrial-like (LOC105684896), mRNA
PregM_Contig_58293	1.20206e-90	XM_961540	PREDICTED: Tribolium castaneum histone deacetylase Rpd3 (LOC655044), mRNA
PregM_Contig_58295		not available	not available
PregM_Contig_58349		not available	not available
PregM_Contig_58350	4.78718e-83	AK282862	Gryllus bimaculatus mRNA, GBcontig29723
PregM_Contig_58383	0	XM_003492948	PREDICTED: Bombus impatiens chaperonin CPN60-2, mitochondrial-like (LOC100744624), mRNA
PregM_Contig_58386		not available	not available
PregM_Contig_58398		not available	not available
PregM_Contig_58403		not available	not available
PregM_Contig_58410		not available	not available
PregM_Contig_58423	9.17842e-18	LN877231	Calliphora vicina Achaete-Scute complex, clone BAC 62B24
PregM_Contig_58441	1.55015e-65	XM_012393643	PREDICTED: Bombus impatiens uncharacterized LOC105681993 (LOC105681993), partial mRNA
PregM_Contig_58453		not available	not available
PregM_Contig_58483		not available	not available
PregM_Contig_58493	6.47995e-09	EF629377	Haematobia irritans clone HI03 microsatellite sequence
PregM_Contig_58541		not available	not available
PregM_Contig_58590		not available	not available
PregM_Contig_58597		not available	not available
PregM_Contig_58602		not available	not available
PregM_Contig_58621	3.32473e-42	JQ434471	Callinectes sapidus plasma membrane calcium ATPase mRNA, complete cds
PregM_Contig_58645	5.27772e-08	LN877231	Calliphora vicina Achaete-Scute complex, clone BAC 62B24
PregM_Contig_58654		not available	not available
PregM_Contig_58681		not available	not available
PregM_Contig_58687	6.86489e-13	X53266	L.cuprina tandemly repeating DNA sequence (white)
PregM_Contig_58756		not available	not available
PregM_Contig_58801	5.27772e-08	CP012526	Drosophila busckii chromosome 3R sequence
PregM_Contig_58848		not available	not available
PregM_Contig_58857		not available	not available
PregM_Contig_58895		not available	not available
PregM_Contig_58901		not available	not available
PregM_Contig_58944	4.47983e-13	LN877230	Calliphora vicina Achaete-Scute complex, clone BAC 16B10
PregM_Contig_58982		not available	not available
PregM_Contig_59012		not available	not available
PregM_Contig_59029	3.92623e-20	LN877233	Calliphora vicina Achaete-Scute complex, clone BAC 99M22
PregM_Contig_59032		not available	not available
PregM_Contig_59051	4.02772e-108	XM_001846271	Culex quinquefasciatus spermatogenesis associated factor, mRNA
PregM_Contig_59074	1.08557e-07	LN877231	Calliphora vicina Achaete-Scute complex, clone BAC 62B24
PregM_Contig_59077		not available	not available
PregM_Contig_59091		not available	not available
PregM_Contig_59096		not available	not available
PregM_Contig_59120		not available	not available
PregM_Contig_59122		not available	not available
PregM_Contig_59123		not available	not available
PregM_Contig_59139	2.91042e-21	LN877231	Calliphora vicina Achaete-Scute complex, clone BAC 62B24
PregM_Contig_59177	3.78901e-07	XM_014382983	PREDICTED: Trichogramma pretiosum DNA-directed RNA polymerases I and III subunit RPAC1 (LOC106660135), mRNA
PregM_Contig_59246		not available	not available
PregM_Contig_59271		not available	not available
PregM_Contig_59287		not available	not available
PregM_Contig_59304		not available	not available
PregM_Contig_59336	1.1085e-13	LN877234	Calliphora vicina Achaete-Scute complex, clone BAC 104L14
PregM_Contig_59340		not available	not available
PregM_Contig_59343		not available	not available
PregM_Contig_59359	6.54603e-23	XM_015524697	PREDICTED: Diuraphis noxia DNA-directed RNA polymerase I subunit RPA2 (LOC107173941), mRNA
PregM_Contig_59360	4.41458e-06	FJ940961	Calliphora vomitoria clone Cvom2_2 LINE CR1 sequence
PregM_Contig_59387	1.44186e-18	LN877234	Calliphora vicina Achaete-Scute complex, clone BAC 104L14
PregM_Contig_59388		not available	not available
PregM_Contig_59441		not available	not available
PregM_Contig_59482	2.54001e-07	X63340	C.vicina gene for 5' end of arylphorin-subunit (clone CV24II/C209)
PregM_Contig_59489		not available	not available
PregM_Contig_59519	2.22613e-14	LN877234	Calliphora vicina Achaete-Scute complex, clone BAC 104L14
PregM_Contig_59532		not available	not available
PregM_Contig_59533		not available	not available
PregM_Contig_59559		not available	not available
PregM_Contig_59614		not available	not available
PregM_Contig_59632	1.49995e-16	XM_003692899	PREDICTED: Apis florea T-complex protein 1 subunit eta (LOC100868684), mRNA
PregM_Contig_59690		not available	not available
PregM_Contig_59691		not available	not available
PregM_Contig_59706		not available	not available
PregM_Contig_59713		not available	not available
PregM_Contig_59736	7.66296e-20	XM_011705712	PREDICTED: Wasmannia auropunctata DNA-directed RNA polymerases I, II, and III subunit RPABC2 (LOC105459566), mRNA
PregM_Contig_59742		not available	not available
PregM_Contig_59745		not available	not available
PregM_Contig_59789		not available	not available
PregM_Contig_59803		not available	not available
PregM_Contig_59816		not available	not available
PregM_Contig_59903		not available	not available
PregM_Contig_59938	1.57886e-07	KM592967	Colias croceus mitochondrion, partial genome
PregM_Contig_59942		not available	not available
PregM_Contig_59946		not available	not available
PregM_Contig_59947		not available	not available
PregM_Contig_60004		not available	not available
PregM_Contig_60016		not available	not available
PregM_Contig_60026		not available	not available
PregM_Contig_60042		not available	not available
PregM_Contig_60087		not available	not available
PregM_Contig_60098	2.33856e-14	XM_005188859	PREDICTED: Musca domestica UDP-glucuronosyltransferase-like (LOC101889147), partial mRNA
PregM_Contig_60117		not available	not available
PregM_Contig_60120		not available	not available
PregM_Contig_60137		not available	not available
PregM_Contig_60138		not available	not available
PregM_Contig_60183		not available	not available
PregM_Contig_60196		not available	not available
PregM_Contig_60201		not available	not available
PregM_Contig_60216		not available	not available
PregM_Contig_60225		not available	not available
PregM_Contig_60254		not available	not available
PregM_Contig_60269	2.22385e-13	LN877234	Calliphora vicina Achaete-Scute complex, clone BAC 104L14
PregM_Contig_60279		not available	not available
PregM_Contig_60287	1.00873e-36	XM_003493761	PREDICTED: Bombus impatiens DNA-directed RNA polymerase subunit alpha-like (LOC100744036), mRNA
PregM_Contig_60292		not available	not available
PregM_Contig_60304	2.08283e-07	XM_015270341	PREDICTED: Diachasma alloeum replicative DNA helicase-like (LOC107047562), mRNA
PregM_Contig_60319		not available	not available
PregM_Contig_60327		not available	not available
PregM_Contig_60337		not available	not available
PregM_Contig_60369		not available	not available
PregM_Contig_60380	9.29788e-20	XM_012407998	PREDICTED: Athalia rosae SUMO-activating enzyme subunit 2 (LOC105690305), mRNA
PregM_Contig_60384	1.29243e-11	LN877233	Calliphora vicina Achaete-Scute complex, clone BAC 99M22
PregM_Contig_60391		not available	not available
PregM_Contig_60395		not available	not available
PregM_Contig_60398	5.57548e-13	HQ609502	Lucilia cuprina HSP83 gene, complete cds
PregM_Contig_60403		not available	not available
PregM_Contig_60404		not available	not available
PregM_Contig_60405	1.5974e-13	XM_014746908	PREDICTED: Polistes canadensis spermidine synthase (LOC106785980), transcript variant X4, mRNA
PregM_Contig_60490		not available	not available
PregM_Contig_60506		not available	not available
PregM_Contig_60524		not available	not available
PregM_Contig_60529		not available	not available
PregM_Contig_60532		not available	not available
PregM_Contig_60566	4.28643e-08	LN877235	Calliphora vicina Achaete-Scute complex, clone BAC 113H10
PregM_Contig_60581		not available	not available
PregM_Contig_60604	8.73787e-146	XM_003494508	PREDICTED: Bombus impatiens translation factor GUF1 homolog, chloroplastic-like (LOC100744748), mRNA
PregM_Contig_60624		not available	not available
PregM_Contig_60660	1.07109e-11	LN877235	Calliphora vicina Achaete-Scute complex, clone BAC 113H10
PregM_Contig_60667	4.86275e-16	LN877233	Calliphora vicina Achaete-Scute complex, clone BAC 99M22
PregM_Contig_60681		not available	not available
PregM_Contig_60709		not available	not available
PregM_Contig_60735		not available	not available
PregM_Contig_60755		not available	not available
PregM_Contig_60765		not available	not available
PregM_Contig_60776	4.84532e-13	LN877234	Calliphora vicina Achaete-Scute complex, clone BAC 104L14
PregM_Contig_60792		not available	not available
PregM_Contig_60843	2.06028e-11	KR181950	Epicauta chinensis 4-hydroxyphenylpyruvate dioxygenase mRNA, complete cds
PregM_Contig_60865	7.19109e-11	JX315618	Cochliomyia hominivorax transformer (tra) gene, complete cds
PregM_Contig_60866	5.9028e-12	LN877231	Calliphora vicina Achaete-Scute complex, clone BAC 62B24
PregM_Contig_60978		not available	not available
PregM_Contig_60980		not available	not available
PregM_Contig_61002	1.58394e-06	LN877235	Calliphora vicina Achaete-Scute complex, clone BAC 113H10
PregM_Contig_61047		not available	not available
PregM_Contig_61049		not available	not available
PregM_Contig_61077	2.12146e-17	LN877234	Calliphora vicina Achaete-Scute complex, clone BAC 104L14
PregM_Contig_61084		not available	not available
PregM_Contig_61150		not available	not available
PregM_Contig_61157	2.94887e-09	LN877234	Calliphora vicina Achaete-Scute complex, clone BAC 104L14
PregM_Contig_61172		not available	not available
PregM_Contig_61176	5.68261e-50	KF516618	Paracyclopina nana casein kinase I epsilon mRNA, partial cds
PregM_Contig_61218	1.17334e-20	LN877234	Calliphora vicina Achaete-Scute complex, clone BAC 104L14
PregM_Contig_61224		not available	not available
PregM_Contig_61227		not available	not available
PregM_Contig_61232		not available	not available
PregM_Contig_61235		not available	not available
PregM_Contig_61266		not available	not available
PregM_Contig_61279	1.73075e-29	LN877232	Calliphora vicina Achaete-Scute complex, clone BAC 97L04
PregM_Contig_61291		not available	not available
PregM_Contig_61293		not available	not available
PregM_Contig_61312		not available	not available
PregM_Contig_61319	2.11034e-09	LN877234	Calliphora vicina Achaete-Scute complex, clone BAC 104L14
PregM_Contig_61326	1.73075e-29	LN877234	Calliphora vicina Achaete-Scute complex, clone BAC 104L14
PregM_Contig_61342		not available	not available
PregM_Contig_61350		not available	not available
PregM_Contig_61360		not available	not available
PregM_Contig_61381	2.47412e-29	LN877231	Calliphora vicina Achaete-Scute complex, clone BAC 62B24
PregM_Contig_61402		not available	not available
PregM_Contig_61413		not available	not available
PregM_Contig_61492		not available	not available
PregM_Contig_61515		not available	not available
PregM_Contig_61518		not available	not available
PregM_Contig_61545		not available	not available
PregM_Contig_61602		not available	not available
PregM_Contig_61622		not available	not available
PregM_Contig_61678		not available	not available
PregM_Contig_61682		not available	not available
PregM_Contig_61711		not available	not available
PregM_Contig_61733		not available	not available
PregM_Contig_61773		not available	not available
PregM_Contig_61777	1.80374e-15	LN877233	Calliphora vicina Achaete-Scute complex, clone BAC 99M22
PregM_Contig_61791		not available	not available
PregM_Contig_61814		not available	not available
PregM_Contig_61835	4.44009e-74	HQ609502	Lucilia cuprina HSP83 gene, complete cds
PregM_Contig_61856		not available	not available
PregM_Contig_61903		not available	not available
PregM_Contig_61944	2.63129e-07	GU372432	Apatura nycteis 16S ribosomal RNA gene, partial sequence; tRNA-Val gene, complete sequence; and 12S ribosomal RNA gene, partial sequence; mitochondrial
PregM_Contig_61969		not available	not available
PregM_Contig_61998		not available	not available
PregM_Contig_62012	2.11403e-45	LN877233	Calliphora vicina Achaete-Scute complex, clone BAC 99M22
PregM_Contig_62014		not available	not available
PregM_Contig_62016		not available	not available
PregM_Contig_62034	7.89217e-13	LN877235	Calliphora vicina Achaete-Scute complex, clone BAC 113H10
PregM_Contig_62039		not available	not available
PregM_Contig_62080	8.4265e-19	LN877234	Calliphora vicina Achaete-Scute complex, clone BAC 104L14
PregM_Contig_62128	2.11776e-07	GQ868707	Hipparchia autonoe mitochondrion, complete genome
PregM_Contig_62175		not available	not available
PregM_Contig_62189		not available	not available
PregM_Contig_62209		not available	not available
PregM_Contig_62211	1.80045e-10	XM_011253440	PREDICTED: Camponotus floridanus protein dead ringer-like (LOC105248580), mRNA
PregM_Contig_62240		not available	not available
PregM_Contig_62293		not available	not available
PregM_Contig_62318		not available	not available
PregM_Contig_62341	4.87382e-28	XM_012485927	PREDICTED: Apis florea 50S ribosomal protein L4, chloroplastic-like (LOC105735305), partial mRNA
PregM_Contig_62379		not available	not available
PregM_Contig_62420		not available	not available
PregM_Contig_62496		not available	not available
PregM_Contig_62504	2.89782e-22	LN877231	Calliphora vicina Achaete-Scute complex, clone BAC 62B24
PregM_Contig_62515		not available	not available
PregM_Contig_62537		not available	not available
PregM_Contig_62548		not available	not available
PregM_Contig_62554		not available	not available
PregM_Contig_62557		not available	not available
PregM_Contig_62563		not available	not available
PregM_Contig_62582		not available	not available
PregM_Contig_62589		not available	not available
PregM_Contig_62600		not available	not available
PregM_Contig_62601		not available	not available
PregM_Contig_62606		not available	not available
PregM_Contig_62634		not available	not available
PregM_Contig_62637		not available	not available
PregM_Contig_62648	2.37719e-23	XM_013279081	PREDICTED: Papilio polytes actin-related protein 2/3 complex subunit 1A (LOC106100274), mRNA
PregM_Contig_62663		not available	not available
PregM_Contig_62666	4.3453e-30	LN877233	Calliphora vicina Achaete-Scute complex, clone BAC 99M22
PregM_Contig_62683		not available	not available
PregM_Contig_62686		not available	not available
PregM_Contig_62705		not available	not available
PregM_Contig_62716		not available	not available
PregM_Contig_62758	4.34914e-11	XM_013337495	PREDICTED: Amyelois transitella dual specificity tyrosine-phosphorylation-regulated kinase 2 (LOC106136837), mRNA
PregM_Contig_62778	1.7305e-22	HQ609502	Lucilia cuprina HSP83 gene, complete cds
PregM_Contig_62788		not available	not available
PregM_Contig_62802		not available	not available
PregM_Contig_62814		not available	not available
PregM_Contig_62828		not available	not available
PregM_Contig_62854		not available	not available
PregM_Contig_62923		not available	not available
PregM_Contig_62968		not available	not available
PregM_Contig_62976		not available	not available
PregM_Contig_62977		not available	not available
PregM_Contig_62997		not available	not available
PregM_Contig_63016		not available	not available
PregM_Contig_63044	2.50465e-09	LN877235	Calliphora vicina Achaete-Scute complex, clone BAC 113H10
PregM_Contig_63096		not available	not available
PregM_Contig_63111	2.1932e-35	FO681380	Spodoptera frugiperda sequence from BAC clone 51E05
PregM_Contig_63138		not available	not available
PregM_Contig_63147		not available	not available
PregM_Contig_63149		not available	not available
PregM_Contig_63154		not available	not available
PregM_Contig_63179	8.38359e-16	LN877234	Calliphora vicina Achaete-Scute complex, clone BAC 104L14
PregM_Contig_63183		not available	not available
PregM_Contig_63209	2.10326e-42	XM_001950327	PREDICTED: Acyrthosiphon pisum putative ATP-dependent RNA helicase Pl10 (LOC100165411), mRNA
PregM_Contig_63226		not available	not available
PregM_Contig_63230		not available	not available
PregM_Contig_63305		not available	not available
PregM_Contig_63308		not available	not available
PregM_Contig_63311		not available	not available
PregM_Contig_63326		not available	not available
PregM_Contig_63345		not available	not available
PregM_Contig_63373		not available	not available
PregM_Contig_63379		not available	not available
PregM_Contig_63381		not available	not available
PregM_Contig_63394		not available	not available
PregM_Contig_63455	6.60377e-20	LN877234	Calliphora vicina Achaete-Scute complex, clone BAC 104L14
PregM_Contig_63459		not available	not available
PregM_Contig_63489		not available	not available
PregM_Contig_63510		not available	not available
PregM_Contig_63522		not available	not available
PregM_Contig_63540		not available	not available
PregM_Contig_63576		not available	not available
PregM_Contig_63586		not available	not available
PregM_Contig_63621		not available	not available
PregM_Contig_63647	1.13329e-34	LN877233	Calliphora vicina Achaete-Scute complex, clone BAC 99M22
PregM_Contig_63648		not available	not available
PregM_Contig_63650		not available	not available
PregM_Contig_63661		not available	not available
PregM_Contig_63682	1.90551e-15	LN877234	Calliphora vicina Achaete-Scute complex, clone BAC 104L14
PregM_Contig_63697		not available	not available
PregM_Contig_63712		not available	not available
PregM_Contig_63741		not available	not available
PregM_Contig_63779		not available	not available
PregM_Contig_63784		not available	not available
PregM_Contig_63797		not available	not available
PregM_Contig_63808		not available	not available
PregM_Contig_63829		not available	not available
PregM_Contig_63842		not available	not available
PregM_Contig_63862		not available	not available
PregM_Contig_63866		not available	not available
PregM_Contig_63883		not available	not available
PregM_Contig_63888		not available	not available
PregM_Contig_63900		not available	not available
PregM_Contig_63931		not available	not available
PregM_Contig_63975		not available	not available
PregM_Contig_63985		not available	not available
PregM_Contig_64017	1.94213e-08	XM_011212882	PREDICTED: Bactrocera dorsalis mediator of RNA polymerase II transcription subunit 31 (LOC105231536), transcript variant X3, mRNA
PregM_Contig_64021		not available	not available
PregM_Contig_64025		not available	not available
PregM_Contig_64071	2.366e-07	LN877231	Calliphora vicina Achaete-Scute complex, clone BAC 62B24
PregM_Contig_64087	2.07362e-14	EF629377	Haematobia irritans clone HI03 microsatellite sequence
PregM_Contig_64148		not available	not available
PregM_Contig_64197		not available	not available
[truncated: 8,722 more rows]
